# Supplementary material for: Coordination of Single-cell and Bulk RNA Sequencing to Construct a Cuproptosis-related Gene Prognostic Index for Endometrial Cancer Prognosis, Immune Microenvironment Infiltration, and Immunotherapy Treatment Options
Source: J Cancer. 2023 Sep 18;14(16):3078–98. doi: 10.7150/jca.86325 (PMC10583581; doi:10.7150/jca.86325)
Supplement: Supplementary file 2 — Supplementary tables. [file jcav14p3078s2.xlsx]

## Sheet: Table S1
Table S1. The activation states of KEGG biological pathways in different cuproptosis subtype by GSVA enrichment analysis
id	logFC	AveExpr	t	P.Value	adj.P.Val	B
KEGG_ETHER_LIPID_METABOLISM	0.270354	-0.0167421	12.8587	6.92e-33	1.28e-30	63.8902
KEGG_ALPHA_LINOLENIC_ACID_METABOLISM	0.321132	0.0039533	11.2368	2.85e-26	2.63e-24	48.8772
KEGG_GNRH_SIGNALING_PATHWAY	0.159827	-0.0389641	8.15383	2.87e-15	1.77e-13	23.9737
KEGG_FATTY_ACID_METABOLISM	0.242207	-0.028275	8.09765	4.32e-15	2e-13	23.5731
KEGG_LINOLEIC_ACID_METABOLISM	0.195781	0.00796293	7.56103	1.93e-13	7.15e-12	19.8552
KEGG_TYROSINE_METABOLISM	0.177661	-0.000738397	7.38336	6.51e-13	1.87e-11	18.6687
KEGG_LONG_TERM_DEPRESSION	0.14051	-0.0329911	7.37114	7.08e-13	1.87e-11	18.5879
KEGG_BETA_ALANINE_METABOLISM	0.202391	-0.0304187	7.17292	2.67e-12	6.17e-11	17.2926
KEGG_STEROID_HORMONE_BIOSYNTHESIS	0.140679	0.012427	6.87819	1.82e-11	3.74e-10	15.4199
KEGG_FC_EPSILON_RI_SIGNALING_PATHWAY	0.137319	-0.0355656	6.5265	1.66e-10	3.07e-09	13.2706
KEGG_PRIMARY_BILE_ACID_BIOSYNTHESIS	0.184657	-0.0568425	6.49008	2.07e-10	3.25e-09	13.0534
KEGG_FRUCTOSE_AND_MANNOSE_METABOLISM	0.213837	-0.0199002	6.48739	2.11e-10	3.25e-09	13.0374
KEGG_AMINO_SUGAR_AND_NUCLEOTIDE_SUGAR_METABOLISM	0.213206	-0.0179118	6.42931	3e-10	4.21e-09	12.6933
KEGG_PEROXISOME	0.173653	-0.0218265	6.41959	3.18e-10	4.21e-09	12.6359
KEGG_NICOTINATE_AND_NICOTINAMIDE_METABOLISM	0.153494	-0.0409757	6.37624	4.14e-10	5.1e-09	12.3812
KEGG_GLYCOSAMINOGLYCAN_DEGRADATION	0.201501	-0.0217793	6.2922	6.85e-10	7.93e-09	11.8914
KEGG_EPITHELIAL_CELL_SIGNALING_IN_HELICOBACTER_PYLORI_INFECTION	0.158573	-0.036262	6.24051	9.32e-10	1.01e-08	11.5929
KEGG_VASOPRESSIN_REGULATED_WATER_REABSORPTION	0.159298	-0.0292726	6.10395	2.08e-09	2.14e-08	10.8145
KEGG_DNA_REPLICATION	-0.319344	-0.0335221	-6.03448	3.11e-09	3.03e-08	10.4241
KEGG_O_GLYCAN_BIOSYNTHESIS	0.176866	-0.0278853	5.9292	5.69e-09	5.01e-08	9.83996
KEGG_VIBRIO_CHOLERAE_INFECTION	0.150434	-0.0263821	5.88046	7.5e-09	6.23e-08	9.57256
KEGG_ARGININE_AND_PROLINE_METABOLISM	0.135785	-0.0315456	5.86961	7.97e-09	6.23e-08	9.51327
KEGG_RENIN_ANGIOTENSIN_SYSTEM	0.154667	-0.0080263	5.86624	8.13e-09	6.23e-08	9.49489
KEGG_DRUG_METABOLISM_CYTOCHROME_P450	0.1449	0.0209769	5.85997	8.42e-09	6.23e-08	9.46071
KEGG_GLYCEROLIPID_METABOLISM	0.108527	-0.0290512	5.79516	1.21e-08	8.61e-08	9.10915
KEGG_MATURITY_ONSET_DIABETES_OF_THE_YOUNG	0.171124	0.0344894	5.7658	1.43e-08	9.77e-08	8.95106
KEGG_VASCULAR_SMOOTH_MUSCLE_CONTRACTION	0.120965	-0.0416092	5.63515	2.93e-08	1.93e-07	8.25593
KEGG_VEGF_SIGNALING_PATHWAY	0.109567	-0.0345624	5.55236	4.59e-08	2.93e-07	7.82269
KEGG_PPAR_SIGNALING_PATHWAY	0.106019	-0.0261426	5.43882	8.41e-08	5.19e-07	7.23772
KEGG_MISMATCH_REPAIR	-0.261621	-0.0491864	-5.34844	1.35e-07	8.08e-07	6.77977
KEGG_RIBOFLAVIN_METABOLISM	0.13763	-0.0409441	5.32271	1.55e-07	8.95e-07	6.65067
KEGG_LIMONENE_AND_PINENE_DEGRADATION	0.208085	-0.0318637	5.25579	2.19e-07	1.23e-06	6.31746
KEGG_LONG_TERM_POTENTIATION	0.117751	-0.0357331	5.24465	2.32e-07	1.26e-06	6.26234
KEGG_BIOSYNTHESIS_OF_UNSATURATED_FATTY_ACIDS	0.17556	-0.034505	5.22213	2.6e-07	1.37e-06	6.15127
KEGG_SPHINGOLIPID_METABOLISM	0.141939	-0.042981	5.11832	4.41e-07	2.26e-06	5.64475
KEGG_P53_SIGNALING_PATHWAY	0.135398	-0.0439896	5.02668	6.97e-07	3.48e-06	5.20525
KEGG_HISTIDINE_METABOLISM	0.113518	-0.00974256	4.94929	1.02e-06	4.97e-06	4.83971
KEGG_SPLICEOSOME	-0.195667	-0.0344266	-4.88826	1.37e-06	6.52e-06	4.55501
KEGG_GLYCOSPHINGOLIPID_BIOSYNTHESIS_GLOBO_SERIES	0.152812	-0.0321744	4.85167	1.64e-06	7.58e-06	4.3859
KEGG_ALDOSTERONE_REGULATED_SODIUM_REABSORPTION	0.116019	-0.0221165	4.84548	1.69e-06	7.62e-06	4.35737
KEGG_NITROGEN_METABOLISM	0.121667	-0.0381289	4.80666	2.03e-06	8.96e-06	4.1794
KEGG_PROTEIN_EXPORT	0.22129	-0.0149763	4.79325	2.17e-06	9.33e-06	4.11825
KEGG_PHENYLALANINE_METABOLISM	0.135473	-0.00300257	4.74226	2.76e-06	1.16e-05	3.88706
KEGG_TRYPTOPHAN_METABOLISM	0.11289	-0.00515068	4.6653	3.96e-06	1.63e-05	3.54238
KEGG_ASCORBATE_AND_ALDARATE_METABOLISM	0.107417	0.0422868	4.43537	1.13e-05	4.55e-05	2.54354
KEGG_BUTANOATE_METABOLISM	0.136157	-0.009871	4.34333	1.7e-05	6.69e-05	2.15679
KEGG_COMPLEMENT_AND_COAGULATION_CASCADES	0.140768	-0.0100559	4.24639	2.59e-05	9.94e-05	1.75756
KEGG_LYSOSOME	0.126151	-0.0222879	4.24267	2.63e-05	9.94e-05	1.74239
KEGG_PHOSPHATIDYLINOSITOL_SIGNALING_SYSTEM	0.108052	-0.0476963	4.18928	3.31e-05	0.000122447	1.52628
KEGG_HOMOLOGOUS_RECOMBINATION	-0.182901	-0.0503412	-4.06648	5.55e-05	0.000201151	1.03887
KEGG_SNARE_INTERACTIONS_IN_VESICULAR_TRANSPORT	0.103087	-0.0505406	3.94659	9.06e-05	0.000316417	0.576097
KEGG_APOPTOSIS	0.101369	-0.0365316	3.93273	9.59e-05	0.000328444	0.523458
KEGG_CYTOKINE_CYTOKINE_RECEPTOR_INTERACTION	0.112651	-0.0273209	3.83239	0.000143109	0.000448731	0.147413
KEGG_HEMATOPOIETIC_CELL_LINEAGE	0.145303	-0.0194629	3.81738	0.000151835	0.000468159	0.0919369
KEGG_CELL_CYCLE	-0.13914	-0.0435586	-3.72072	0.000221232	0.00067095	-0.260306
KEGG_GLYCOLYSIS_GLUCONEOGENESIS	0.105032	-0.0046078	3.53935	0.000438637	0.00130884	-0.898172
KEGG_TGF_BETA_SIGNALING_PATHWAY	0.104387	-0.045769	3.53058	0.000453061	0.00133042	-0.928233
KEGG_FOCAL_ADHESION	0.100426	-0.0478259	3.51148	0.000486052	0.001405	-0.993507
KEGG_VALINE_LEUCINE_AND_ISOLEUCINE_DEGRADATION	0.133974	-0.0204952	3.48055	0.000544253	0.00152556	-1.09845
KEGG_ONE_CARBON_POOL_BY_FOLATE	-0.133347	-0.0506748	-3.29305	0.00106137	0.00282949	-1.71576
KEGG_OTHER_GLYCAN_DEGRADATION	0.135037	-0.0071911	3.25994	0.00119043	0.00301683	-1.82136
KEGG_BASE_EXCISION_REPAIR	-0.123002	-0.0397394	-3.05824	0.00234596	0.00571056	-2.4426
KEGG_LEISHMANIA_INFECTION	0.11724	-0.0229647	3.03713	0.00251339	0.00603867	-2.50541
KEGG_PROPANOATE_METABOLISM	0.109035	-0.0372667	2.96863	0.00313512	0.00716047	-2.70635
KEGG_RNA_POLYMERASE	-0.103047	-0.0463839	-2.92559	0.00359469	0.00801226	-2.83035
KEGG_TERPENOID_BACKBONE_BIOSYNTHESIS	0.115394	-0.0292127	2.62803	0.00885267	0.0176101	-3.63954
KEGG_NON_HOMOLOGOUS_END_JOINING	-0.104321	-0.0446657	-2.41085	0.0162757	0.0304141	-4.17685
KEGG_ASTHMA	0.111166	-0.0119062	2.31615	0.0209545	0.0387658	-4.397
KEGG_GRAFT_VERSUS_HOST_DISEASE	0.114911	0.00568456	2.23158	0.0260863	0.0464035	-4.5863
KEGG_TYPE_I_DIABETES_MELLITUS	0.103142	-0.00250742	2.18382	0.0294403	0.0491476	-4.69014

## Sheet: Table S2
Table S2. 2,152 DEGs associated to cuproptosis subtypes
id	logFC	AveExpr	t	P.Value	adj.P.Val	B
CDKN2A	-40.3858	13.6218	-27.9558	1.45e-103	2.82e-99	223.346
MX2	-3.53117	2.02233	-15.9208	2.62e-46	2.54e-42	94.1967
TRO	-4.80304	2.61356	-13.0736	1.01e-33	4.91e-30	65.7117
HPDL	-3.47133	1.7348	-12.7752	1.83e-32	7.1e-29	62.8678
MX1	-34.3126	20.1676	-12.6766	4.72e-32	1.53e-28	61.935
HERC5	-5.15573	3.07625	-12.3627	9.45e-31	2.29e-27	58.9911
TPX2	-22.9512	24.8108	-12.3026	1.67e-30	3.61e-27	58.4316
SIRT5	-2.01026	3.39775	-12.2637	2.41e-30	4.69e-27	58.0707
CMTR1	-5.02469	12.1347	-12.2346	3.18e-30	5.61e-27	57.8003
DDX27	-7.36446	13.2462	-12.0943	1.19e-29	1.92e-26	56.504
WDR53	-3.61816	5.50748	-11.8499	1.16e-28	1.68e-25	54.265
OAS1	-13.3898	9.29591	-11.8457	1.21e-28	1.68e-25	54.2264
MRPL2	-9.16719	17.8207	-11.7585	2.71e-28	3.51e-25	53.434
C2orf68	-5.00712	10.5398	-11.7468	3.02e-28	3.66e-25	53.3275
UCHL1	-62.7223	30.7865	-11.6162	1e-27	1.08e-24	52.1471
EPHB2	-3.71409	2.65173	-11.6083	1.08e-27	1.1e-24	52.0761
RARG	-7.54386	9.40971	-11.5591	1.69e-27	1.65e-24	51.6336
KIF2C	-9.59112	11.2246	-11.5501	1.84e-27	1.66e-24	51.5531
IFI44L	-6.80462	3.97667	-11.5479	1.88e-27	1.66e-24	51.5331
RFC4	-7.3245	9.40485	-11.5287	2.24e-27	1.89e-24	51.3603
SUMO3	-20.9137	39.7787	-11.4674	3.91e-27	3.17e-24	50.8118
LAMP3	-4.68352	3.03001	-11.314	1.57e-26	1.22e-23	49.4442
RSAD2	-5.79099	3.58165	-11.3027	1.74e-26	1.3e-23	49.3446
TGIF2	-12.3681	16.0742	-11.2768	2.2e-26	1.58e-23	49.115
IFI44	-23.543	16.4277	-11.1931	4.68e-26	3.25e-23	48.3751
HENMT1	-4.9022	3.67318	-11.1045	1.04e-25	6.94e-23	47.5953
ESPL1	-2.88163	3.28496	-11.0977	1.1e-25	7.03e-23	47.5359
DPH2	-5.32695	10.9841	-11.0957	1.12e-25	7.03e-23	47.5179
MCM3	-24.0324	43.4786	-10.9973	2.7e-25	1.64e-22	46.6564
PGS1	-2.95808	6.87548	-10.9889	2.9e-25	1.71e-22	46.5839
CHERP	-5.89387	10.6825	-10.9609	3.72e-25	2.07e-22	46.3397
TMEM41A	-2.52135	4.01776	-10.9548	3.93e-25	2.12e-22	46.2862
ERI3	-11.3706	31.306	-10.9059	6.06e-25	3.15e-22	45.8615
PBX2	-8.83823	14.3457	-10.904	6.16e-25	3.15e-22	45.8449
TRAIP	-2.93984	4.22592	-10.8781	7.75e-25	3.86e-22	45.6198
SLC44A2	-31.7868	47.1381	-10.8597	9.12e-25	4.33e-22	45.4602
LSG1	-5.41913	11.2792	-10.8594	9.14e-25	4.33e-22	45.4579
SKIV2L	-4.59331	12.3865	-10.8418	1.07e-24	4.87e-22	45.3057
BCAM	-211.986	130.563	-10.8408	1.08e-24	4.87e-22	45.2969
EHMT2	-10.8409	22.178	-10.822	1.27e-24	5.49e-22	45.1338
KIFC1	-14.6856	18.1928	-10.8157	1.34e-24	5.68e-22	45.0798
PARS2	-2.03451	4.4328	-10.7966	1.59e-24	6.57e-22	44.9151
XPO5	-3.95335	8.38316	-10.7737	1.95e-24	7.87e-22	44.7172
CMPK2	-2.91203	2.35496	-10.7622	2.15e-24	8.53e-22	44.6184
PLSCR1	-11.3062	12.9525	-10.7432	2.54e-24	9.88e-22	44.4543
KRI1	-7.77988	12.4728	-10.7137	3.29e-24	1.25e-21	44.2011
ABCF1	-10.3106	23.4944	-10.6619	5.18e-24	1.93e-21	43.7568
IFIT1	-20.9721	10.9512	-10.6109	8.08e-24	2.96e-21	43.3207
CDC20	-37.6945	45.8928	-10.6056	8.46e-24	3.04e-21	43.2752
NACC1	-20.8315	38.2591	-10.6025	8.69e-24	3.07e-21	43.2486
CENPA	-4.62761	5.74315	-10.574	1.11e-23	3.86e-21	43.0052
AKAP8L	-6.65904	12.7734	-10.5269	1.68e-23	5.71e-21	42.6045
RAE1	-3.79898	7.7451	-10.4783	2.55e-23	8.55e-21	42.1922
PDE6B	-2.01794	1.37964	-10.4602	2.98e-23	9.64e-21	42.0392
DDX58	-7.37744	7.37946	-10.4585	3.03e-23	9.64e-21	42.025
METRNL	-15.3895	15.5631	-10.3764	6.14e-23	1.89e-20	41.3314
HELZ2	-4.83408	5.00243	-10.3593	7.11e-23	2.16e-20	41.1876
TTI1	-2.80487	7.67165	-10.3209	9.87e-23	2.87e-20	40.8654
GPN1	-4.51023	10.565	-10.3206	9.9e-23	2.87e-20	40.8623
NOL4L	-4.04628	5.04282	-10.3113	1.07e-22	3.06e-20	40.7842
SSBP3	-14.0083	30.0063	-10.2752	1.46e-22	4.11e-20	40.482
GPR173	-2.91758	2.3428	-10.2696	1.53e-22	4.25e-20	40.4353
PARL	-11.2144	27.1182	-10.2309	2.13e-22	5.66e-20	40.1124
AARS2	-3.14946	6.89438	-10.2028	2.7e-22	7.1e-20	39.8776
IFI6	-742.605	552.428	-10.1977	2.82e-22	7.31e-20	39.8352
RNF212	-2.59947	1.19305	-10.1958	2.87e-22	7.33e-20	39.8197
TTK	-3.45766	4.27228	-10.1148	5.7e-22	1.42e-19	39.1467
RAD54L	-2.87665	3.68975	-10.0863	7.25e-22	1.78e-19	38.9105
NCBP2AS2	-15.2705	25.8148	-10.0827	7.47e-22	1.81e-19	38.8811
BYSL	-6.29326	15.1468	-10.0689	8.39e-22	2.01e-19	38.7675
ADPRS	-12.5696	32.853	-10.0597	9.07e-22	2.12e-19	38.6908
FCHO1	-3.77009	2.66663	-10.0085	1.39e-21	3.23e-19	38.2692
IDH3B	-15.368	36.1238	-10.0031	1.46e-21	3.33e-19	38.2248
GCDH	-4.11538	8.40187	-9.99804	1.52e-21	3.44e-19	38.1833
FOXO6	-4.60812	3.07415	-9.99086	1.62e-21	3.61e-19	38.1243
MLF1	-9.59941	7.03267	-9.98697	1.67e-21	3.69e-19	38.0922
AMPD2	-3.23388	7.46924	-9.96005	2.09e-21	4.57e-19	37.8713
PDRG1	-8.71005	16.1694	-9.95211	2.24e-21	4.83e-19	37.8062
RPS27L	3.13691	5.91837	9.92759	2.74e-21	5.86e-19	37.6055
WDR74	-3.64862	8.27	-9.9224	2.87e-21	5.99e-19	37.563
PRKCI	-9.29888	10.6263	-9.91014	3.17e-21	6.56e-19	37.4628
CDCA8	-9.20534	12.9175	-9.90811	3.23e-21	6.6e-19	37.4462
MTCH1	-31.9604	76.6429	-9.89806	3.51e-21	7.08e-19	37.3641
GRIK5	-3.73739	2.15048	-9.88824	3.81e-21	7.55e-19	37.2839
ILVBL	-7.93976	12.8356	-9.86599	4.58e-21	9e-19	37.1024
EXOSC5	-12.8944	23.6937	-9.83627	5.87e-21	1.14e-18	36.8605
IFIT2	-7.00152	5.13006	-9.81582	6.95e-21	1.32e-18	36.6943
DNAJC19	-3.43794	8.08904	-9.80661	7.5e-21	1.42e-18	36.6196
SOX12	-11.1733	17.9744	-9.80408	7.66e-21	1.43e-18	36.599
PHKB	2.66503	5.8015	9.78912	8.67e-21	1.61e-18	36.4777
DCAF15	-13.6135	19.5957	-9.75103	1.19e-20	2.14e-18	36.1693
OAS3	-11.7429	10.9791	-9.70711	1.71e-20	3.01e-18	35.8148
EIF2AK2	-4.3479	7.40635	-9.70382	1.75e-20	3.07e-18	35.7882
SAMD9	-2.92747	2.70486	-9.67971	2.14e-20	3.68e-18	35.5941
TMEM185B	-4.96767	10.9677	-9.67707	2.18e-20	3.72e-18	35.5729
LEMD2	-3.06513	9.08708	-9.67189	2.28e-20	3.85e-18	35.5312
E2F1	-11.1871	12.2618	-9.66985	2.32e-20	3.88e-18	35.5148
RAB5IF	-7.3934	10.5504	-9.61824	3.54e-20	5.87e-18	35.1006
IFIT3	-19.032	15.5193	-9.60142	4.06e-20	6.68e-18	34.9659
KEAP1	-13.7671	28.9383	-9.58765	4.54e-20	7.41e-18	34.8559
WRNIP1	-6.50719	19.2963	-9.58271	4.73e-20	7.66e-18	34.8164
RSPO4	-3.15778	1.49495	-9.5804	4.82e-20	7.74e-18	34.7979
KLHDC3	-32.0596	78.9843	-9.56723	5.36e-20	8.48e-18	34.6928
POLR1C	-4.9448	14.2631	-9.56708	5.37e-20	8.48e-18	34.6915
SENP2	-2.34687	4.51859	-9.5643	5.49e-20	8.61e-18	34.6694
COA7	-2.87903	6.69934	-9.52662	7.46e-20	1.15e-17	34.3691
PKN1	-30.7042	45.7569	-9.52247	7.72e-20	1.18e-17	34.3361
MCUR1	-2.20649	5.54906	-9.48075	1.08e-19	1.64e-17	34.0046
SNRPC	-29.9943	76.8561	-9.4791	1.1e-19	1.65e-17	33.9915
NIF3L1	-5.06918	13.2418	-9.47758	1.11e-19	1.66e-17	33.9794
NOP56	-11.222	22.9789	-9.47704	1.12e-19	1.66e-17	33.9751
GPRIN2	-2.25607	1.18534	-9.4711	1.17e-19	1.72e-17	33.9281
HAUS5	-2.78687	5.50443	-9.4693	1.19e-19	1.74e-17	33.9138
RMI2	-5.06485	7.48365	-9.46277	1.25e-19	1.82e-17	33.862
RNF220	-2.30067	8.37955	-9.45677	1.31e-19	1.89e-17	33.8145
ALG3	-11.3733	22.9313	-9.43578	1.56e-19	2.23e-17	33.6484
RNF5	-17.6512	47.9701	-9.4258	1.69e-19	2.39e-17	33.5696
KIF1A	-11.2466	8.50083	-9.42223	1.74e-19	2.45e-17	33.5414
MCM2	-15.2388	21.0369	-9.41828	1.79e-19	2.51e-17	33.5102
ERF	-12.4231	26.4823	-9.39989	2.08e-19	2.89e-17	33.3651
SMDT1	13.2566	32.1031	9.39878	2.1e-19	2.89e-17	33.3564
ABCF3	-5.28776	14.9092	-9.36258	2.81e-19	3.76e-17	33.0713
USP18	-4.5736	5.1761	-9.3618	2.83e-19	3.76e-17	33.0651
TRMT1	-11.6093	19.954	-9.35107	3.08e-19	4.07e-17	32.9808
CDKN2B	-3.4431	3.24044	-9.34947	3.12e-19	4.1e-17	32.9682
PLPP2	18.4383	28.2259	9.34569	3.22e-19	4.19e-17	32.9385
ASS1	-72.5433	59.2669	-9.34106	3.34e-19	4.32e-17	32.9022
AURKA	-5.88348	8.34078	-9.32478	3.8e-19	4.89e-17	32.7744
HDGF	-55.1088	125.312	-9.31407	4.14e-19	5.26e-17	32.6905
FANCE	-2.18619	3.65514	-9.29811	4.71e-19	5.9e-17	32.5655
MON1B	2.54658	7.26988	9.27071	5.86e-19	7.3e-17	32.3513
MAGOH	-10.3843	29.7401	-9.2622	6.27e-19	7.76e-17	32.2848
SF3A3	-5.61141	18.887	-9.25669	6.55e-19	8.06e-17	32.2418
SSC4D	-4.18474	2.4877	-9.24693	7.08e-19	8.6e-17	32.1657
PRIM2	-2.32965	3.93338	-9.23352	7.88e-19	9.51e-17	32.0612
OASL	-5.6165	3.85226	-9.21729	8.97e-19	1.08e-16	31.9349
MSH6	-2.85749	5.85286	-9.20476	9.9e-19	1.18e-16	31.8375
IFIH1	-4.54844	5.97068	-9.20098	1.02e-18	1.2e-16	31.8081
CIAO1	-5.00056	18.3676	-9.19228	1.09e-18	1.28e-16	31.7405
ASXL1	-4.51476	9.11168	-9.17553	1.25e-18	1.45e-16	31.6106
AAMP	-16.3478	48.2619	-9.16697	1.34e-18	1.55e-16	31.5443
NCAPD2	-9.64941	17.806	-9.14747	1.56e-18	1.79e-16	31.3933
SMPD4	-4.29777	11.7235	-9.14685	1.57e-18	1.79e-16	31.3884
CD47	-15.4461	19.7954	-9.14316	1.61e-18	1.83e-16	31.3598
MRPS18A	-6.12193	16.3781	-9.13931	1.66e-18	1.88e-16	31.3301
CCND3	-4.24611	9.78336	-9.12331	1.89e-18	2.11e-16	31.2065
C6orf132	-3.86359	6.36558	-9.10653	2.15e-18	2.39e-16	31.077
LY6E	-198.859	188.196	-9.10594	2.16e-18	2.39e-16	31.0724
MAGEF1	-20.1125	44.9984	-9.09395	2.38e-18	2.6e-16	30.98
CCDC8	-11.3556	13.344	-9.09244	2.41e-18	2.61e-16	30.9684
TJAP1	-2.26966	6.79843	-9.07779	2.7e-18	2.92e-16	30.8555
HIF3A	-3.49264	1.42846	-9.07703	2.72e-18	2.92e-16	30.8497
MOB3A	5.08258	15.1079	9.06918	2.89e-18	3.09e-16	30.7893
CHMP4B	-39.8155	125.104	-9.06381	3.01e-18	3.19e-16	30.748
ZBTB12	-8.08777	10.2484	-9.06362	3.02e-18	3.19e-16	30.7466
HMGA1	-110.718	141.988	-9.05781	3.16e-18	3.32e-16	30.7019
RBM42	-26.3994	56.7396	-9.05101	3.33e-18	3.48e-16	30.6497
HJURP	-4.1801	6.67761	-9.02556	4.07e-18	4.21e-16	30.4545
PLAAT1	-2.42173	2.07607	-8.96069	6.76e-18	6.91e-16	29.9586
RPP40	-2.26836	4.65889	-8.94646	7.55e-18	7.64e-16	29.8501
CXXC5	-21.4354	28.0275	-8.93816	8.05e-18	8.11e-16	29.7869
CABLES2	-2.80758	4.89795	-8.93227	8.43e-18	8.44e-16	29.7421
PARP12	-4.97489	9.02033	-8.92756	8.74e-18	8.71e-16	29.7063
PUF60	-23.648	47.2828	-8.92224	9.11e-18	9.03e-16	29.6658
CSTF1	-2.93405	8.4222	-8.91797	9.42e-18	9.29e-16	29.6334
NR2F6	-41.3025	63.5835	-8.91129	9.92e-18	9.66e-16	29.5827
HERC6	-4.62787	5.24348	-8.91106	9.94e-18	9.66e-16	29.5809
CTNNBL1	-5.66317	12.9135	-8.90628	1.03e-17	9.92e-16	29.5446
KDM4B	2.73667	6.3174	8.90211	1.07e-17	1.02e-15	29.5129
ZSWIM4	-7.85897	9.23263	-8.89549	1.12e-17	1.07e-15	29.4627
GTPBP3	-2.78677	5.49708	-8.88568	1.21e-17	1.14e-15	29.3883
HSDL2	6.13297	15.434	8.87932	1.27e-17	1.19e-15	29.3402
TRIT1	-4.16783	9.48628	-8.86164	1.46e-17	1.35e-15	29.2063
SLCO3A1	-2.44153	2.50265	-8.8569	1.51e-17	1.39e-15	29.1704
BEX2	-12.2947	14.2032	-8.84967	1.6e-17	1.46e-15	29.1158
CLDN6	-60.1477	26.0281	-8.84769	1.62e-17	1.47e-15	29.1009
RTP4	-7.1651	7.28186	-8.84253	1.69e-17	1.53e-15	29.0619
CAD	-6.63845	10.865	-8.84159	1.7e-17	1.53e-15	29.0548
SORBS2	2.23647	3.45098	8.83728	1.76e-17	1.58e-15	29.0222
TNK2	-2.57968	4.49863	-8.82046	2e-17	1.78e-15	28.8953
TARBP2	-4.40857	11.7705	-8.81905	2.03e-17	1.79e-15	28.8847
CDC42EP4	-13.5577	20.9087	-8.80047	2.34e-17	2.05e-15	28.7448
RTF2	-6.33512	21.2908	-8.77407	2.86e-17	2.51e-15	28.5463
CMSS1	-2.98292	6.05103	-8.77075	2.94e-17	2.56e-15	28.5214
C20orf27	-12.0047	22.4896	-8.7688	2.98e-17	2.58e-15	28.5068
CHD4	-15.3636	42.1907	-8.76816	3e-17	2.58e-15	28.5019
HDAC7	-6.11387	13.8225	-8.76804	3e-17	2.58e-15	28.501
GID8	-7.39514	21.245	-8.73188	3.96e-17	3.37e-15	28.23
FAM83D	-6.15196	8.23617	-8.72725	4.1e-17	3.48e-15	28.1954
EFNB1	-13.9912	20.3125	-8.71913	4.36e-17	3.67e-15	28.1346
KLK8	-9.3044	4.28257	-8.71687	4.44e-17	3.72e-15	28.1178
ABT1	-3.93241	13.478	-8.68265	5.76e-17	4.8e-15	27.8624
IRF2BPL	-13.1415	18.0857	-8.67493	6.11e-17	5.04e-15	27.8048
RAB11FIP4	-4.31904	6.39023	-8.66775	6.45e-17	5.29e-15	27.7514
SPDEF	75.4917	78.1489	8.66653	6.51e-17	5.3e-15	27.7423
ZNF512	-4.17032	7.1301	-8.66144	6.77e-17	5.46e-15	27.7044
MAP1LC3B	4.58748	13.0391	8.65917	6.89e-17	5.53e-15	27.6876
SAP30BP	-2.74333	8.54753	-8.65296	7.22e-17	5.75e-15	27.6413
SHKBP1	-12.3006	24.8355	-8.64304	7.79e-17	6.15e-15	27.5676
FBN3	-3.39262	1.66323	-8.63922	8.02e-17	6.31e-15	27.5392
NGDN	-2.37425	6.31313	-8.63149	8.5e-17	6.64e-15	27.4819
KRT7	-98.6214	97.3888	-8.63134	8.51e-17	6.64e-15	27.4808
WBP11	-6.16151	16.9326	-8.61272	9.8e-17	7.59e-15	27.3427
NDC80	-4.23888	5.75282	-8.6118	9.87e-17	7.61e-15	27.3359
NUP62	-6.02225	18.6388	-8.61077	9.95e-17	7.62e-15	27.3283
RAD23A	-16.2497	40.9331	-8.60956	1e-16	7.65e-15	27.3193
BEX3	-67.5229	132.135	-8.59439	1.13e-16	8.48e-15	27.207
LYPD6B	-5.66764	4.24384	-8.59332	1.14e-16	8.52e-15	27.1991
NMRK1	2.52954	5.41237	8.58107	1.25e-16	9.2e-15	27.1085
EXOSC3	-2.84081	6.44707	-8.58009	1.25e-16	9.24e-15	27.1013
CPNE1	-25.3734	50.886	-8.57701	1.28e-16	9.42e-15	27.0785
ZSWIM7	2.91262	8.27868	8.57443	1.31e-16	9.57e-15	27.0595
YBX2	-3.4088	2.2812	-8.56933	1.36e-16	9.91e-15	27.0218
RNASEH2A	-15.8061	28.9695	-8.56628	1.39e-16	1.01e-14	26.9993
MEA1	-26.6903	83.2555	-8.56562	1.4e-16	1.01e-14	26.9945
STARD7	-11.0812	34.19	-8.56438	1.41e-16	1.02e-14	26.9853
CDCA5	-7.3901	10.4673	-8.55685	1.5e-16	1.07e-14	26.9298
LRRC42	-6.10386	14.5453	-8.55011	1.57e-16	1.12e-14	26.8801
NUAK2	-7.28669	10.4674	-8.54161	1.68e-16	1.19e-14	26.8174
ILF3	-13.1853	38.8874	-8.53989	1.7e-16	1.21e-14	26.8048
NPDC1	43.3359	67.1077	8.5375	1.73e-16	1.22e-14	26.7872
IRF7	-18.4182	23.1407	-8.52908	1.84e-16	1.3e-14	26.7252
PSRC1	-4.95693	7.32885	-8.52844	1.85e-16	1.3e-14	26.7205
CRYL1	11.0558	18.8858	8.5208	1.96e-16	1.37e-14	26.6643
PDCD5	-19.5368	28.5836	-8.51961	1.98e-16	1.37e-14	26.6556
FOXP4	-16.2225	24.3406	-8.50816	2.16e-16	1.49e-14	26.5715
MAL2	-25.4501	41.1442	-8.50186	2.26e-16	1.56e-14	26.5252
RBM38	-31.4548	40.547	-8.49722	2.34e-16	1.61e-14	26.4912
SPON1	-68.0082	40.5406	-8.49592	2.37e-16	1.62e-14	26.4817
KLHL14	-5.22327	6.6643	-8.48494	2.57e-16	1.75e-14	26.4011
WIZ	-3.90611	10.4814	-8.48298	2.61e-16	1.77e-14	26.3868
KCTD1	-6.04395	9.56747	-8.48199	2.63e-16	1.78e-14	26.3795
PPT1	-17.5735	38.6956	-8.47926	2.68e-16	1.81e-14	26.3595
ANKRD27	-2.64038	4.95487	-8.47689	2.73e-16	1.83e-14	26.3422
CDK5RAP1	-2.39663	6.72216	-8.47516	2.76e-16	1.85e-14	26.3295
RAD51AP1	-3.03181	4.49546	-8.45779	3.15e-16	2.1e-14	26.2025
CHRAC1	-4.46988	11.9517	-8.45712	3.16e-16	2.11e-14	26.1976
VASN	-28.9643	29.5847	-8.4526	3.27e-16	2.17e-14	26.1646
TMEM14B	-4.46343	11.9109	-8.4517	3.29e-16	2.18e-14	26.1579
DROSHA	-2.87771	8.48919	-8.44689	3.42e-16	2.24e-14	26.1228
PARP14	-8.08362	12.763	-8.44539	3.45e-16	2.26e-14	26.1119
ABHD8	-5.837	12.3116	-8.44466	3.47e-16	2.26e-14	26.1065
TIMM29	-4.3132	11.3319	-8.44118	3.56e-16	2.31e-14	26.0811
C6orf136	-3.49821	10.0916	-8.41775	4.25e-16	2.72e-14	25.9103
BAK1	-6.84652	13.1828	-8.41599	4.3e-16	2.75e-14	25.8974
FAM32A	-20.0966	52.4134	-8.41481	4.34e-16	2.76e-14	25.8888
LRFN1	-2.45617	1.7741	-8.39403	5.07e-16	3.21e-14	25.7377
ELF4	-4.55795	9.1999	-8.39076	5.19e-16	3.27e-14	25.7139
TRIP13	-4.84409	7.5589	-8.38572	5.39e-16	3.39e-14	25.6773
AEN	2.44352	5.98934	8.38459	5.43e-16	3.41e-14	25.6691
BABAM1	-11.3281	25.0532	-8.37859	5.68e-16	3.55e-14	25.6255
MED8	-4.16574	15.1314	-8.37542	5.82e-16	3.62e-14	25.6025
DSN1	-4.16976	8.21468	-8.36767	6.16e-16	3.81e-14	25.5463
RASAL1	-4.07332	4.48375	-8.36688	6.2e-16	3.82e-14	25.5405
TROAP	-6.37555	9.2622	-8.34551	7.26e-16	4.47e-14	25.3857
MFSD6L	-2.68322	3.12366	-8.33419	7.9e-16	4.83e-14	25.3039
EBNA1BP2	-8.58211	19.2873	-8.33377	7.92e-16	4.83e-14	25.3008
E2F3	-2.74233	6.24969	-8.33264	7.99e-16	4.85e-14	25.2927
RPL39L	-16.0847	15.8854	-8.32949	8.18e-16	4.95e-14	25.2698
DNMT3A	-2.97198	6.64879	-8.32771	8.29e-16	4.99e-14	25.257
NUP85	-3.37989	9.78738	-8.32758	8.29e-16	4.99e-14	25.2561
IGF2BP2	-10.2224	8.75096	-8.3132	9.22e-16	5.5e-14	25.1522
RNF26	-8.16366	18.7916	-8.29993	1.02e-15	6.05e-14	25.0565
GLIS2	-6.27178	7.31722	-8.2916	1.08e-15	6.41e-14	24.9965
PSMD2	-19.9347	49.9738	-8.28566	1.13e-15	6.68e-14	24.9537
HNRNPUL1	-14.4027	48.9163	-8.28304	1.15e-15	6.79e-14	24.9348
OAS2	-10.2833	9.8751	-8.27078	1.26e-15	7.4e-14	24.8467
GPS1	-11.2719	31.1196	-8.2693	1.28e-15	7.46e-14	24.8361
RASL10B	-2.1919	1.75971	-8.26138	1.35e-15	7.86e-14	24.7791
YEATS2	-2.51749	5.96843	-8.25991	1.37e-15	7.93e-14	24.7685
MRPL47	-17.9748	34.436	-8.25758	1.39e-15	8.04e-14	24.7518
MRGBP	-4.37309	9.61321	-8.24526	1.52e-15	8.77e-14	24.6634
UBE2C	-48.6137	63.2749	-8.23719	1.61e-15	9.28e-14	24.6055
UBE2L6	-28.9502	46.1644	-8.22604	1.75e-15	9.98e-14	24.5257
WNT7A	-26.1307	14.3735	-8.22358	1.78e-15	1.01e-13	24.5081
PXDC1	-7.86363	9.33002	-8.21905	1.84e-15	1.04e-13	24.4756
TMEM216	-2.5243	8.4779	-8.21397	1.91e-15	1.08e-13	24.4393
WNT10A	-5.21578	3.17207	-8.21236	1.94e-15	1.09e-13	24.4278
OPTN	-7.68439	14.301	-8.20033	2.12e-15	1.18e-13	24.3418
ZNF302	-2.47303	3.70233	-8.19597	2.18e-15	1.22e-13	24.3107
AK2	-6.34689	20.5291	-8.18747	2.32e-15	1.29e-13	24.25
MEPCE	-7.5881	22.4731	-8.16716	2.7e-15	1.48e-13	24.1052
SF3B6	-22.7551	65.8111	-8.16402	2.76e-15	1.51e-13	24.0829
TMED1	-5.60619	11.5288	-8.14963	3.06e-15	1.67e-13	23.9805
CTCFL	-2.74509	0.887892	-8.14782	3.1e-15	1.69e-13	23.9676
ACSF2	-3.88896	6.76132	-8.14562	3.15e-15	1.7e-13	23.952
ELAPOR1	51.6294	55.7738	8.1385	3.32e-15	1.78e-13	23.9014
FARSA	-14.9048	40.2838	-8.13639	3.37e-15	1.81e-13	23.8865
HOXA4	-2.3791	1.29984	-8.13497	3.41e-15	1.81e-13	23.8764
FXR1	-4.0307	11.3144	-8.12066	3.78e-15	2.01e-13	23.7748
TAF11	-7.68583	25.244	-8.11485	3.94e-15	2.09e-13	23.7337
LMAN2L	-5.00058	15.9775	-8.10983	4.09e-15	2.15e-13	23.6981
AKAP8	-2.51069	9.03524	-8.0968	4.5e-15	2.35e-13	23.6058
NCAPH	-3.79542	6.6566	-8.09471	4.56e-15	2.38e-13	23.591
BRD4	-4.89692	13.5074	-8.08582	4.87e-15	2.53e-13	23.5282
XXYLT1	-4.06975	7.80756	-8.08106	5.04e-15	2.61e-13	23.4946
PLK1	-6.19646	9.94057	-8.07913	5.11e-15	2.63e-13	23.481
C9orf152	5.01961	5.88804	8.06842	5.52e-15	2.84e-13	23.4053
STON2	-4.9326	6.02584	-8.06421	5.69e-15	2.92e-13	23.3756
CDC7	-2.17593	3.274	-8.04676	6.45e-15	3.27e-13	23.2527
BCL2L12	-6.28601	13.2003	-8.0461	6.49e-15	3.28e-13	23.2481
ISG15	-311.214	270.15	-8.01736	7.98e-15	4.03e-13	23.046
FKBPL	-4.14163	8.70169	-7.99832	9.15e-15	4.59e-13	22.9124
SLC6A9	-3.48108	4.74641	-7.99421	9.42e-15	4.72e-13	22.8836
GGA3	-2.29136	6.86766	-7.99311	9.5e-15	4.74e-13	22.8759
SVBP	-7.34069	13.2802	-7.99068	9.66e-15	4.81e-13	22.8589
YBX1	-95.8207	273.683	-7.98093	1.04e-14	5.14e-13	22.7906
FTSJ3	-5.98669	14.1132	-7.97616	1.07e-14	5.3e-13	22.7573
SLC38A1	-10.1405	13.7808	-7.9667	1.15e-14	5.65e-13	22.6911
DDA1	-4.58829	12.5326	-7.95712	1.23e-14	6.03e-13	22.6242
MAGED2	-34.6534	84.1693	-7.95637	1.24e-14	6.05e-13	22.619
USF2	-10.1554	26.68	-7.95597	1.24e-14	6.05e-13	22.6162
ILRUN	-9.47166	29.2226	-7.9493	1.3e-14	6.3e-13	22.5697
ARSD	8.37143	19.3718	7.94923	1.3e-14	6.3e-13	22.5692
STK38	-5.8907	18.4092	-7.94072	1.38e-14	6.68e-13	22.5099
BAG6	-13.5303	55.1761	-7.93555	1.43e-14	6.91e-13	22.4738
TACC3	-10.48	16.483	-7.93427	1.45e-14	6.96e-13	22.4649
POLD1	-5.65514	11.0749	-7.93029	1.49e-14	7.11e-13	22.4372
AC109583.1	-5.05194	2.08034	-7.92937	1.5e-14	7.14e-13	22.4308
RIOK1	-3.06329	7.40212	-7.92822	1.51e-14	7.18e-13	22.4228
LRRC8D	-3.95438	9.61639	-7.91995	1.6e-14	7.6e-13	22.3652
FOXK2	-2.23443	8.60893	-7.91855	1.62e-14	7.64e-13	22.3555
TMEM38A	-4.13663	4.63522	-7.91671	1.64e-14	7.72e-13	22.3427
LPCAT2	3.34424	4.60894	7.91061	1.71e-14	8.04e-13	22.3003
NCBP2	-9.26173	20.0322	-7.91019	1.72e-14	8.05e-13	22.2973
BUB1	-3.53471	5.76657	-7.9047	1.79e-14	8.35e-13	22.2592
PRKCSH	-40.8107	117.236	-7.90283	1.81e-14	8.44e-13	22.2462
HSBP1	4.40479	15.193	7.89468	1.92e-14	8.9e-13	22.1897
AHDC1	-4.06366	7.97294	-7.89372	1.93e-14	8.94e-13	22.183
CKS1B	-8.50058	11.9648	-7.88419	2.07e-14	9.54e-13	22.1169
SMG5	-10.6809	28.4328	-7.8833	2.08e-14	9.56e-13	22.1108
COL9A2	-28.6875	23.8665	-7.87708	2.17e-14	9.97e-13	22.0677
NINL	-2.02081	4.30993	-7.86703	2.34e-14	1.07e-12	21.9981
ESR1	15.4977	25.0947	7.85897	2.47e-14	1.13e-12	21.9423
THBS3	-7.88372	10.7203	-7.85179	2.6e-14	1.18e-12	21.8927
NPR1	-14.2106	7.99446	-7.85076	2.62e-14	1.19e-12	21.8856
DAXX	-5.70782	22.3537	-7.84278	2.77e-14	1.25e-12	21.8304
ZNF787	-6.79297	17.9464	-7.84274	2.77e-14	1.25e-12	21.8302
ZNF629	-3.90324	9.47777	-7.84172	2.79e-14	1.26e-12	21.8232
ASF1B	-12.0553	22.4635	-7.8346	2.94e-14	1.32e-12	21.774
KIF18B	-2.91322	4.73638	-7.82687	3.1e-14	1.39e-12	21.7207
MRPL4	-8.18407	16.2492	-7.82241	3.2e-14	1.43e-12	21.69
AKT2	-4.26031	10.1849	-7.81829	3.3e-14	1.47e-12	21.6616
CUL7	-5.59513	13.8281	-7.8172	3.32e-14	1.48e-12	21.6541
EIF4G1	-19.3034	57.083	-7.80544	3.61e-14	1.6e-12	21.5732
STAT2	-6.2581	16.4496	-7.79263	3.95e-14	1.74e-12	21.4851
RAB8A	-2.57214	9.12079	-7.78224	4.25e-14	1.86e-12	21.4138
TOMM5	-2.51616	5.2711	-7.78087	4.29e-14	1.88e-12	21.4044
TUBB	-121.845	337.775	-7.7808	4.3e-14	1.88e-12	21.4039
CLSTN3	-8.69807	16.3455	-7.77887	4.35e-14	1.9e-12	21.3907
MIS18A	-5.65458	12.9698	-7.77018	4.63e-14	2e-12	21.3311
DNAJC3	6.52256	16.7081	7.76853	4.68e-14	2.02e-12	21.3198
XRCC1	-5.24807	18.4994	-7.76841	4.69e-14	2.02e-12	21.319
RAC3	-11.4725	14.2272	-7.76035	4.96e-14	2.13e-12	21.2638
ZMYM3	-4.23841	11.0287	-7.76015	4.97e-14	2.13e-12	21.2624
DKC1	-6.61278	19.5873	-7.75516	5.14e-14	2.19e-12	21.2282
VWA8	2.32897	4.5761	7.74696	5.45e-14	2.3e-12	21.1722
PRSS21	-9.2357	5.71293	-7.74554	5.5e-14	2.32e-12	21.1625
TOPBP1	-2.87484	5.92145	-7.73358	5.98e-14	2.52e-12	21.0807
PDCD2L	-3.49819	7.29195	-7.72989	6.14e-14	2.58e-12	21.0555
GNL1	-4.00488	11.0709	-7.71876	6.64e-14	2.78e-12	20.9796
UBE2E2	-3.52132	6.50842	-7.71629	6.75e-14	2.82e-12	20.9627
SMIM14	7.01836	15.1683	7.71551	6.79e-14	2.83e-12	20.9574
FBXL19	-5.48495	11.2248	-7.71447	6.84e-14	2.85e-12	20.9504
PLD3	-55.0161	86.3263	-7.71162	6.98e-14	2.9e-12	20.9309
GALNT10	5.78299	9.48958	7.70215	7.45e-14	3.08e-12	20.8664
DEK	-14.2446	27.424	-7.70089	7.52e-14	3.1e-12	20.8578
ISYNA1	-45.4048	62.6992	-7.69542	7.81e-14	3.21e-12	20.8207
SCAF1	-8.37844	30.4137	-7.69514	7.83e-14	3.21e-12	20.8187
CHP1	10.7595	33.4967	7.6946	7.86e-14	3.21e-12	20.8151
ADGRL1	-7.05859	11.0201	-7.69341	7.92e-14	3.23e-12	20.807
ZNF579	-4.73899	10.2251	-7.69171	8.02e-14	3.27e-12	20.7954
SPAG5	-4.7231	8.58426	-7.68712	8.28e-14	3.37e-12	20.7642
RECQL5	-2.0229	5.18014	-7.68493	8.41e-14	3.41e-12	20.7494
GOT2	9.4425	33.1504	7.6823	8.56e-14	3.46e-12	20.7315
STAT1	-29.2765	39.4289	-7.67759	8.85e-14	3.56e-12	20.6995
PELI2	-2.01224	2.15542	-7.67747	8.85e-14	3.56e-12	20.6986
USP39	-4.04839	17.3947	-7.67178	9.21e-14	3.69e-12	20.66
WDR46	-8.10893	21.5169	-7.66712	9.52e-14	3.8e-12	20.6284
PPIE	-2.01457	7.05453	-7.66283	9.8e-14	3.91e-12	20.5994
SNRNP200	-11.5639	29.6354	-7.66201	9.86e-14	3.93e-12	20.5938
USE1	-6.04906	12.5277	-7.65711	1.02e-13	4.03e-12	20.5606
KLK7	-18.7993	7.31961	-7.6535	1.05e-13	4.12e-12	20.5361
TSEN54	-4.94289	14.1134	-7.65236	1.05e-13	4.15e-12	20.5284
PDCL2	-2.32108	0.849765	-7.65201	1.06e-13	4.15e-12	20.526
ZNF691	-2.23075	7.46357	-7.65155	1.06e-13	4.15e-12	20.5229
CAPG	-34.5069	55.1893	-7.64687	1.1e-13	4.28e-12	20.4912
RXRB	-3.29973	13.1219	-7.6465	1.1e-13	4.29e-12	20.4887
SLC29A2	-7.90546	12.8568	-7.64502	1.11e-13	4.32e-12	20.4787
CDKN2C	-5.41908	5.1912	-7.63975	1.15e-13	4.47e-12	20.4431
CDCA7L	-3.34952	5.58059	-7.63503	1.19e-13	4.61e-12	20.4111
RNF114	-7.09939	22.1906	-7.63164	1.22e-13	4.71e-12	20.3882
REEP5	7.96067	33.5282	7.63127	1.22e-13	4.72e-12	20.3857
NXT1	-7.88235	23.4576	-7.62065	1.31e-13	5.07e-12	20.314
HSH2D	-3.3037	5.1967	-7.61882	1.33e-13	5.12e-12	20.3016
NELFE	-11.6529	36.144	-7.61711	1.35e-13	5.16e-12	20.2901
CIC	-5.35899	13.2346	-7.61434	1.37e-13	5.25e-12	20.2715
NOL6	-3.34072	9.99457	-7.61309	1.38e-13	5.29e-12	20.263
TBRG4	-4.94844	14.9	-7.60718	1.44e-13	5.47e-12	20.2231
RRP1	-6.46788	13.7332	-7.60543	1.46e-13	5.52e-12	20.2113
GTPBP2	-5.03868	13.9002	-7.59335	1.59e-13	5.96e-12	20.13
PRPF19	-16.6414	67.529	-7.58927	1.63e-13	6.12e-12	20.1025
DTX3L	-7.47134	15.2516	-7.58791	1.65e-13	6.16e-12	20.0934
TMEM39B	-2.93212	9.04175	-7.5856	1.67e-13	6.24e-12	20.0779
PRPF6	-22.746	66.9993	-7.57572	1.79e-13	6.63e-12	20.0114
AP2M1	-31.495	96.2808	-7.57195	1.84e-13	6.8e-12	19.9861
KIAA1522	-14.45	37.577	-7.56752	1.9e-13	6.99e-12	19.9564
VGLL1	-5.24084	3.30148	-7.55424	2.08e-13	7.62e-12	19.8672
PCNX3	-5.34951	14.4671	-7.55192	2.11e-13	7.73e-12	19.8517
VPS26B	2.60784	10.6461	7.54316	2.24e-13	8.18e-12	19.793
SOGA1	-2.83662	6.17467	-7.53618	2.35e-13	8.55e-12	19.7463
CDR2L	-14.1954	20.5621	-7.53523	2.37e-13	8.59e-12	19.74
AAR2	-3.73338	17.2341	-7.53215	2.42e-13	8.75e-12	19.7194
MEN1	-4.31065	16.6625	-7.52444	2.55e-13	9.21e-12	19.6678
CHCHD7	-2.44376	4.82297	-7.52404	2.56e-13	9.22e-12	19.6651
STX12	3.03255	9.98724	7.51943	2.64e-13	9.5e-12	19.6343
CPT1C	-2.03107	1.88422	-7.51892	2.65e-13	9.51e-12	19.6309
FAM50B	-3.87994	5.26334	-7.51642	2.69e-13	9.66e-12	19.6142
PARP9	-4.38678	8.31898	-7.51238	2.77e-13	9.91e-12	19.5873
TPT1	134.898	427.158	7.51172	2.78e-13	9.94e-12	19.5828
DNMBP	2.44427	6.03262	7.51069	2.8e-13	9.99e-12	19.576
SENP5	-2.28047	5.40747	-7.50668	2.88e-13	1.02e-11	19.5492
WIPI2	-2.70391	11.3794	-7.50205	2.97e-13	1.05e-11	19.5183
TTC38	4.55797	12.3686	7.49614	3.1e-13	1.1e-11	19.4789
ARL15	2.50734	5.66698	7.49252	3.17e-13	1.12e-11	19.4548
TRIM28	-54.6013	145.704	-7.48363	3.37e-13	1.19e-11	19.3956
USP11	-14.4678	25.3736	-7.47703	3.53e-13	1.24e-11	19.3518
EIF4A3	-7.87696	22.2481	-7.4624	3.9e-13	1.36e-11	19.2546
VMAC	3.8452	5.88903	7.46207	3.91e-13	1.36e-11	19.2523
BST2	-349.529	334.089	-7.46072	3.94e-13	1.37e-11	19.2434
ADRM1	-23.8754	66.5888	-7.45729	4.04e-13	1.4e-11	19.2207
GPANK1	-2.2641	5.91341	-7.45665	4.05e-13	1.4e-11	19.2164
NOL10	-3.04272	9.40547	-7.4552	4.09e-13	1.42e-11	19.2068
SPC24	-7.5116	11.6685	-7.45251	4.17e-13	1.44e-11	19.1889
SUPT7L	-2.48046	9.85277	-7.44879	4.28e-13	1.47e-11	19.1642
CXorf56	-2.87606	9.09316	-7.44178	4.49e-13	1.54e-11	19.1178
GTF3C2	-3.5678	13.5143	-7.43766	4.61e-13	1.58e-11	19.0905
HSP90AB1	-157.739	528.79	-7.43443	4.72e-13	1.61e-11	19.0691
THEMIS2	-6.00737	7.38965	-7.42924	4.89e-13	1.66e-11	19.0348
KANSL3	-2.01067	7.51696	-7.42475	5.04e-13	1.71e-11	19.0051
LRRN2	-14.0321	9.86071	-7.42319	5.09e-13	1.73e-11	18.9948
NUDT18	3.77856	7.50656	7.41972	5.21e-13	1.76e-11	18.9718
EPB41L1	-3.82596	7.73	-7.41504	5.38e-13	1.81e-11	18.9409
MGME1	-4.32881	11.3256	-7.41293	5.46e-13	1.84e-11	18.927
RSPRY1	2.30395	6.56396	7.4088	5.61e-13	1.89e-11	18.8997
FJX1	-5.68706	8.43395	-7.40615	5.71e-13	1.92e-11	18.8822
CRABP2	-150.954	117.665	-7.40343	5.82e-13	1.95e-11	18.8643
TNFSF10	-35.9119	35.3846	-7.39738	6.06e-13	2.03e-11	18.8244
MED30	-2.72375	6.61922	-7.38893	6.42e-13	2.14e-11	18.7687
OSTF1	9.95139	28.9482	7.3866	6.52e-13	2.17e-11	18.7533
MED20	-2.05643	7.68962	-7.38015	6.81e-13	2.26e-11	18.7108
KIF22	-8.7092	19.9428	-7.37952	6.84e-13	2.27e-11	18.7067
SEC61B	33.9118	101.968	7.37769	6.93e-13	2.29e-11	18.6947
PTP4A3	-14.429	22.5845	-7.36961	7.32e-13	2.41e-11	18.6415
TFG	-6.40792	26.503	-7.36073	7.77e-13	2.55e-11	18.5832
ARL6IP5	20.1402	55.4315	7.35614	8.01e-13	2.62e-11	18.5531
NHP2	-13.0456	36.0724	-7.35353	8.16e-13	2.66e-11	18.5359
SGCB	5.93893	12.5894	7.3477	8.48e-13	2.76e-11	18.4977
ARL4C	-17.3601	20.1223	-7.34379	8.71e-13	2.83e-11	18.4721
TRPM4	11.372	19.0827	7.33037	9.53e-13	3.08e-11	18.3842
TNFRSF10B	6.60728	14.922	7.32506	9.88e-13	3.17e-11	18.3494
PPP5C	-3.19746	11.1733	-7.31959	1.02e-12	3.28e-11	18.3136
IRF3	-8.25412	21.9904	-7.3195	1.03e-12	3.28e-11	18.313
SMUG1	-2.32898	7.85704	-7.31818	1.03e-12	3.3e-11	18.3044
MDM2	3.5264	7.04723	7.31533	1.05e-12	3.36e-11	18.2858
MRPL11	-9.72571	21.1884	-7.31201	1.08e-12	3.43e-11	18.2641
RNASEH1	-2.08361	5.48661	-7.3081	1.11e-12	3.5e-11	18.2386
MYCL	-3.02731	2.87129	-7.30579	1.12e-12	3.55e-11	18.2235
MAP7D1	-6.89516	19.772	-7.30524	1.13e-12	3.55e-11	18.2199
TEAD2	-13.5199	36.3225	-7.30389	1.14e-12	3.58e-11	18.2111
MSLN	-142.957	91.9083	-7.30288	1.15e-12	3.59e-11	18.2045
SPINDOC	-6.2191	16.4728	-7.29633	1.2e-12	3.74e-11	18.1618
NCL	-30.01	100.813	-7.29527	1.21e-12	3.76e-11	18.1548
RHBDF2	-3.08137	6.02808	-7.28861	1.26e-12	3.92e-11	18.1115
FUS	-10.4374	37.1749	-7.28324	1.31e-12	4.06e-11	18.0764
ATF5	-18.9602	26.7721	-7.27967	1.34e-12	4.14e-11	18.0532
TIMM50	-7.12837	14.0358	-7.27654	1.37e-12	4.22e-11	18.0328
HMG20B	13.3453	35.155	7.27192	1.41e-12	4.35e-11	18.0028
SETD1A	-3.1435	9.40829	-7.26912	1.44e-12	4.43e-11	17.9846
SAT1	192.417	329.063	7.26868	1.44e-12	4.43e-11	17.9817
URI1	-12.822	15.2655	-7.26682	1.46e-12	4.48e-11	17.9696
SHFL	-3.11237	6.73372	-7.26179	1.51e-12	4.62e-11	17.937
TTC19	2.69864	9.22218	7.25292	1.6e-12	4.89e-11	17.8794
KDM7A	2.07462	4.27179	7.25278	1.6e-12	4.89e-11	17.8784
CYP2S1	-5.30817	4.46473	-7.24971	1.64e-12	4.98e-11	17.8585
ARFGAP3	14.4427	26.671	7.24684	1.67e-12	5.07e-11	17.8399
DNAJA1	-32.2467	81.8156	-7.24568	1.68e-12	5.1e-11	17.8324
R3HDM4	11.7851	38.9329	7.22932	1.87e-12	5.65e-11	17.7264
KIF4A	-3.15588	6.20468	-7.22029	1.99e-12	5.98e-11	17.668
SLC22A17	-5.35273	6.23988	-7.21796	2.02e-12	6.07e-11	17.6529
PMM1	4.35331	8.76063	7.2173	2.03e-12	6.09e-11	17.6487
REEP2	-3.07434	2.77632	-7.21177	2.11e-12	6.28e-11	17.6129
PLPP5	5.04046	13.7653	7.21066	2.12e-12	6.32e-11	17.6057
MKNK2	19.6012	49.4165	7.20833	2.15e-12	6.39e-11	17.5907
IFITM3	-368.801	619.071	-7.20615	2.19e-12	6.47e-11	17.5766
PLEKHA4	-7.71842	12.5817	-7.19946	2.28e-12	6.76e-11	17.5335
SCRIB	-12.6232	29.3285	-7.19457	2.36e-12	6.97e-11	17.5019
RUVBL1	-4.69774	13.8583	-7.19185	2.4e-12	7.09e-11	17.4844
IL20RA	4.68102	5.44043	7.18599	2.5e-12	7.32e-11	17.4466
DDX39A	-14.4591	33.84	-7.18508	2.51e-12	7.35e-11	17.4408
DVL3	-7.18572	24.3304	-7.18065	2.59e-12	7.56e-11	17.4122
ZNF574	-2.57619	7.84086	-7.17948	2.61e-12	7.61e-11	17.4046
CDKN1A	37.2616	56.9385	7.17449	2.7e-12	7.85e-11	17.3726
EXOSC10	-3.15516	11.1082	-7.16616	2.85e-12	8.29e-11	17.319
TPD52L2	-9.34201	31.038	-7.15327	3.1e-12	8.99e-11	17.2362
PNMA3	-6.34693	2.53239	-7.15116	3.14e-12	9.11e-11	17.2227
ADA	-2.67557	4.16737	-7.14852	3.2e-12	9.22e-11	17.2057
GAL3ST3	-3.24435	1.43356	-7.14841	3.2e-12	9.22e-11	17.205
DHX16	-3.13389	13.1059	-7.14779	3.22e-12	9.24e-11	17.201
UNK	-2.21614	8.26869	-7.13356	3.53e-12	1.01e-10	17.1099
DYRK2	-2.35488	5.63729	-7.13203	3.57e-12	1.02e-10	17.1001
DHCR24	-38.8987	63.49	-7.13157	3.58e-12	1.02e-10	17.0971
MACIR	-2.30219	3.69119	-7.13054	3.6e-12	1.03e-10	17.0906
SLC30A6	-2.26079	6.16833	-7.12898	3.64e-12	1.04e-10	17.0805
SELENON	14.7761	42.8208	7.12697	3.69e-12	1.05e-10	17.0676
NYNRIN	-4.72021	6.59906	-7.12616	3.71e-12	1.05e-10	17.0625
MELK	-4.46461	7.77533	-7.12334	3.78e-12	1.07e-10	17.0444
RNF213	-4.55483	7.32019	-7.12052	3.85e-12	1.09e-10	17.0264
MCCC1	-3.07761	7.89693	-7.11791	3.91e-12	1.11e-10	17.0097
GEMIN8	2.88223	8.67046	7.11585	3.97e-12	1.12e-10	16.9966
PGR	11.6445	12.4848	7.102	4.35e-12	1.22e-10	16.9081
NAB2	-7.24542	16.4307	-7.09304	4.61e-12	1.29e-10	16.851
SLC48A1	-5.57675	10.1745	-7.086	4.83e-12	1.35e-10	16.8061
MYO1E	2.40872	6.9341	7.08573	4.84e-12	1.35e-10	16.8044
FUZ	-4.9297	10.7693	-7.0826	4.94e-12	1.38e-10	16.7845
NASP	-6.65829	20.724	-7.08146	4.97e-12	1.38e-10	16.7772
ENHO	-3.55095	1.85339	-7.08018	5.01e-12	1.39e-10	16.7691
SCAMP4	7.22522	21.3243	7.07716	5.11e-12	1.42e-10	16.7499
ECT2	-7.33502	10.5017	-7.06942	5.38e-12	1.49e-10	16.7007
FAM120A	8.18865	27.004	7.06762	5.44e-12	1.5e-10	16.6892
KCNK6	5.31469	7.54291	7.06661	5.48e-12	1.51e-10	16.6828
SLC27A3	-2.48119	5.49781	-7.06521	5.53e-12	1.52e-10	16.6739
NDUFB5	-4.62168	11.3409	-7.06128	5.67e-12	1.56e-10	16.6489
ANXA5	28.1838	94.9393	7.05868	5.77e-12	1.58e-10	16.6324
DHRS7	5.60447	15.4293	7.05574	5.88e-12	1.61e-10	16.6137
CRELD2	6.00964	15.9577	7.05465	5.93e-12	1.62e-10	16.6068
IL27RA	-6.17434	7.56751	-7.04977	6.12e-12	1.67e-10	16.5759
NECTIN2	-20.2097	57.9278	-7.04746	6.21e-12	1.69e-10	16.5612
SLC47A1	14.4833	14.2397	7.04681	6.24e-12	1.69e-10	16.5571
STOML2	-20.7477	68.2408	-7.03869	6.58e-12	1.78e-10	16.5056
MRPS12	-11.3997	24.2495	-7.03301	6.82e-12	1.84e-10	16.4697
DNAJB11	-6.59983	18.9324	-7.03148	6.89e-12	1.86e-10	16.46
NOC2L	-6.84024	20.9559	-7.02841	7.03e-12	1.89e-10	16.4406
DHX34	-2.74739	8.79271	-7.02465	7.2e-12	1.93e-10	16.4168
PRPF38A	-2.50517	10.5468	-7.01669	7.59e-12	2.03e-10	16.3664
ZNFX1	-2.62917	7.19208	-7.01228	7.81e-12	2.08e-10	16.3386
PNPT1	-2.38472	6.45887	-7.01202	7.82e-12	2.08e-10	16.337
ZBTB7A	2.30557	8.45938	6.99114	8.96e-12	2.37e-10	16.2052
BIRC5	-9.65302	16.5559	-6.98591	9.27e-12	2.45e-10	16.1723
HGD	15.2062	19.9035	6.98538	9.3e-12	2.45e-10	16.169
ITM2C	-165.778	152.127	-6.9816	9.53e-12	2.51e-10	16.1452
AGRN	-24.8264	53.5237	-6.97969	9.65e-12	2.53e-10	16.1332
ELOF1	-7.1551	20.0429	-6.97534	9.92e-12	2.6e-10	16.1058
GLMP	-5.96137	13.1743	-6.97178	1.02e-11	2.66e-10	16.0834
RELB	-4.94686	11.6044	-6.96953	1.03e-11	2.69e-10	16.0693
HSF1	-7.47191	27.1499	-6.96119	1.09e-11	2.83e-10	16.017
PNMA8A	-5.56918	9.4126	-6.95905	1.1e-11	2.86e-10	16.0035
TMEM14C	-19.1956	76.0216	-6.95349	1.14e-11	2.96e-10	15.9686
CDC37	-28.5086	82.005	-6.95315	1.15e-11	2.96e-10	15.9665
BORCS7	3.54159	8.66066	6.94988	1.17e-11	3.01e-10	15.946
NELFCD	-4.79924	19.1151	-6.93875	1.26e-11	3.23e-10	15.8763
POFUT1	-8.19851	15.663	-6.93836	1.26e-11	3.23e-10	15.8738
SLC10A3	-6.24135	20.7896	-6.93124	1.32e-11	3.38e-10	15.8292
CRIPT	-2.39441	7.45266	-6.93057	1.32e-11	3.39e-10	15.8251
RNF25	-3.6099	14.5332	-6.92966	1.33e-11	3.4e-10	15.8194
NDUFB9	-31.9837	56.9251	-6.92777	1.35e-11	3.44e-10	15.8076
NFYC	-2.78551	11.6404	-6.9239	1.38e-11	3.52e-10	15.7833
RAD9A	-2.65234	6.75014	-6.92027	1.42e-11	3.59e-10	15.7607
LTBP3	-10.2146	18.0441	-6.90125	1.6e-11	4.03e-10	15.642
RRP36	-5.78932	20.655	-6.90124	1.6e-11	4.03e-10	15.6419
DNTTIP1	-7.12875	22.7982	-6.88795	1.74e-11	4.37e-10	15.5592
GNL2	-4.04611	14.0203	-6.88503	1.77e-11	4.44e-10	15.541
NFKBIL1	-6.44644	16.6552	-6.88247	1.8e-11	4.51e-10	15.5251
COL23A1	-5.06192	4.4839	-6.88208	1.81e-11	4.52e-10	15.5227
TOMM40	-10.8266	27.2823	-6.8779	1.86e-11	4.61e-10	15.4967
HADH	9.13912	27.9282	6.8767	1.87e-11	4.64e-10	15.4892
HERPUD1	12.1548	25.851	6.87574	1.88e-11	4.66e-10	15.4833
FLOT1	-23.3525	81.3811	-6.87316	1.91e-11	4.73e-10	15.4672
MAIP1	-2.86847	9.65257	-6.87051	1.95e-11	4.81e-10	15.4508
U2AF2	-12.0375	53.3484	-6.86298	2.04e-11	5.03e-10	15.404
IGFBP2	-88.5959	112.784	-6.86288	2.04e-11	5.03e-10	15.4034
HGS	-3.616	11.818	-6.86028	2.08e-11	5.1e-10	15.3872
CRTC1	-2.19795	5.45365	-6.85579	2.14e-11	5.24e-10	15.3594
PDHA1	-8.17287	21.185	-6.85089	2.21e-11	5.4e-10	15.329
RGS19	-3.50264	9.26015	-6.84325	2.32e-11	5.64e-10	15.2818
POLR2H	-9.40872	29.8311	-6.84182	2.34e-11	5.69e-10	15.2729
PEPD	-8.69727	18.5673	-6.84094	2.35e-11	5.71e-10	15.2675
GGT7	-4.64447	9.50503	-6.84011	2.36e-11	5.74e-10	15.2623
TOM1	5.12693	15.483	6.83258	2.48e-11	6e-10	15.2157
UNG	-7.4304	21.0533	-6.82985	2.52e-11	6.09e-10	15.1988
ZNF362	-4.93946	16.2243	-6.82975	2.53e-11	6.09e-10	15.1983
PRMT6	-3.75263	10.1536	-6.82427	2.62e-11	6.29e-10	15.1644
NPLOC4	-3.71317	14.0399	-6.824	2.62e-11	6.29e-10	15.1627
WASF1	-8.11534	10.0568	-6.82163	2.66e-11	6.38e-10	15.1481
LSR	-37.0114	97.0315	-6.81726	2.73e-11	6.53e-10	15.1211
RNF121	-2.01997	7.50575	-6.81654	2.75e-11	6.54e-10	15.1167
LSM14A	-8.96546	30.8524	-6.8146	2.78e-11	6.61e-10	15.1047
MUC20	-7.39397	8.08078	-6.81009	2.86e-11	6.79e-10	15.0769
TBCC	-5.35011	20.7043	-6.79649	3.12e-11	7.37e-10	14.9931
SART1	-5.74148	24.1832	-6.79308	3.19e-11	7.53e-10	14.9721
MAD2L1BP	-3.24734	12.8881	-6.79194	3.21e-11	7.57e-10	14.9651
NOP2	-4.52081	14.6588	-6.78904	3.27e-11	7.7e-10	14.9473
ASAP3	-3.14442	5.88634	-6.78642	3.33e-11	7.82e-10	14.9311
ATF6B	-9.57986	33.8481	-6.78415	3.37e-11	7.93e-10	14.9172
EIF3K	-31.135	73.4422	-6.78329	3.39e-11	7.96e-10	14.9119
FBXL12	-2.57093	7.84484	-6.78102	3.44e-11	8.07e-10	14.898
CDH6	-5.80078	4.00786	-6.7741	3.6e-11	8.41e-10	14.8555
ALKBH3	-2.98112	5.34266	-6.76386	3.84e-11	8.91e-10	14.7927
DPM1	-8.99505	24.089	-6.76171	3.89e-11	9.03e-10	14.7795
CYB5D2	4.0535	12.5465	6.76058	3.92e-11	9.08e-10	14.7725
PEX11G	2.66097	5.57819	6.7588	3.96e-11	9.17e-10	14.7617
BEX4	-18.0471	33.388	-6.75614	4.03e-11	9.32e-10	14.7454
CBFB	4.70685	14.4829	6.74562	4.3e-11	9.92e-10	14.681
ZBTB22	-2.9032	10.6155	-6.74192	4.4e-11	1.01e-09	14.6583
ZNF512B	-3.42367	8.50192	-6.72232	4.98e-11	1.14e-09	14.5387
TBCB	-10.6496	31.1265	-6.72051	5.04e-11	1.15e-09	14.5276
FOXM1	-6.22703	10.7123	-6.7205	5.04e-11	1.15e-09	14.5275
SUSD4	-3.28827	3.44088	-6.71459	5.23e-11	1.19e-09	14.4916
RTN4R	-3.02978	4.42219	-6.71209	5.31e-11	1.2e-09	14.4763
POLR3C	-3.8308	12.368	-6.7067	5.5e-11	1.24e-09	14.4435
PCED1A	-7.30068	17.4081	-6.70463	5.57e-11	1.26e-09	14.4309
BMP7	-11.3393	9.11294	-6.69538	5.9e-11	1.33e-09	14.3746
ENTPD3	5.09663	7.12482	6.69495	5.92e-11	1.33e-09	14.372
MAP1S	-5.70291	17.0226	-6.69489	5.92e-11	1.33e-09	14.3716
UBA2	-8.53569	20.6852	-6.69364	5.97e-11	1.34e-09	14.3641
CSNK2A1	-4.52719	16.6013	-6.69246	6.01e-11	1.35e-09	14.3569
RBM17	-3.23003	13.8932	-6.68721	6.21e-11	1.4e-09	14.325
GSTK1	10.728	38.4732	6.68394	6.34e-11	1.42e-09	14.3051
ARMC6	-4.12792	13.4124	-6.68276	6.39e-11	1.43e-09	14.298
EGFL6	-9.8911	6.24949	-6.6764	6.64e-11	1.49e-09	14.2594
CLCN3	2.83603	8.91726	6.67548	6.68e-11	1.49e-09	14.2538
BLCAP	-4.36462	11.4142	-6.66938	6.94e-11	1.55e-09	14.2168
DMAP1	-3.23794	9.76251	-6.66305	7.22e-11	1.61e-09	14.1785
GSK3A	-5.23955	22.058	-6.66272	7.24e-11	1.61e-09	14.1765
FBL	-54.2915	117.71	-6.66258	7.24e-11	1.61e-09	14.1756
TONSL	-2.61454	5.58643	-6.6607	7.33e-11	1.62e-09	14.1643
ZCCHC3	-4.10586	12.5745	-6.66051	7.34e-11	1.62e-09	14.1631
PTPN3	2.09033	4.78636	6.66033	7.35e-11	1.62e-09	14.162
FOXA2	13.5526	16.653	6.65735	7.48e-11	1.65e-09	14.144
ORC3	-2.13533	7.82424	-6.651	7.79e-11	1.71e-09	14.1056
NUF2	-2.67294	4.62363	-6.6509	7.79e-11	1.71e-09	14.105
EEF2	346.003	853.872	6.64681	7.99e-11	1.75e-09	14.0803
CAPN5	-2.79132	4.34354	-6.64588	8.04e-11	1.76e-09	14.0746
KIF20A	-4.92847	10.1866	-6.64089	8.29e-11	1.81e-09	14.0445
MRPS5	-2.10226	8.27572	-6.63557	8.57e-11	1.87e-09	14.0124
NOL7	-6.76863	26.1006	-6.63429	8.64e-11	1.88e-09	14.0047
WDR43	-3.80836	10.6342	-6.63047	8.85e-11	1.92e-09	13.9816
C6orf62	-11.1891	37.7555	-6.62913	8.92e-11	1.94e-09	13.9736
ALG2	3.34344	13.1218	6.62767	9e-11	1.95e-09	13.9647
MYO5C	2.12957	5.04959	6.62637	9.08e-11	1.96e-09	13.9569
C15orf39	-4.73722	12.7412	-6.62285	9.28e-11	2.01e-09	13.9357
HSD17B4	3.50436	12.6615	6.62078	9.4e-11	2.03e-09	13.9232
CPSF3	-4.49271	16.6201	-6.61664	9.64e-11	2.08e-09	13.8983
MED25	-5.43689	18.05	-6.61306	9.86e-11	2.12e-09	13.8767
SDF2	-4.36243	16.557	-6.60676	1.03e-10	2.2e-09	13.8389
TMCC3	-2.66561	3.66632	-6.60504	1.04e-10	2.22e-09	13.8285
PRRC2A	-10.5853	41.4498	-6.60386	1.04e-10	2.23e-09	13.8214
RASSF10	-3.67541	2.67015	-6.60145	1.06e-10	2.26e-09	13.8069
MARK4	-2.01274	7.5683	-6.60027	1.07e-10	2.27e-09	13.7999
MFAP2	-29.1644	41.15	-6.57978	1.21e-10	2.58e-09	13.677
TEAD4	-4.14043	9.72006	-6.56911	1.29e-10	2.74e-09	13.6131
NAT8L	-5.69638	5.50377	-6.56826	1.3e-10	2.75e-09	13.608
ARSA	9.6077	24.8848	6.56787	1.3e-10	2.76e-09	13.6057
PAX8	-26.8261	58.324	-6.56758	1.31e-10	2.76e-09	13.6039
EPHB6	-2.81722	2.82357	-6.56703	1.31e-10	2.77e-09	13.6006
ACTR1A	8.3412	39.5095	6.5651	1.33e-10	2.79e-09	13.589
UBE2J2	-3.7161	14.2996	-6.56108	1.36e-10	2.86e-09	13.565
UBALD2	-17.8485	46.2362	-6.55958	1.37e-10	2.88e-09	13.5561
COLGALT1	-10.9007	30.028	-6.55265	1.43e-10	3e-09	13.5147
SIRT6	3.30067	12.0587	6.54605	1.49e-10	3.12e-09	13.4753
SAMD4B	-7.47567	17.0668	-6.54509	1.5e-10	3.13e-09	13.4695
TENT5C	3.49823	5.75801	6.54472	1.5e-10	3.13e-09	13.4673
ATP2C2	2.96102	3.75494	6.54106	1.54e-10	3.2e-09	13.4455
SCNM1	-4.429	12.588	-6.54049	1.54e-10	3.2e-09	13.4421
ZNF853	-2.32482	4.89918	-6.53777	1.57e-10	3.25e-09	13.4259
ARHGAP29	-2.57281	2.77818	-6.53333	1.61e-10	3.33e-09	13.3995
EPS8L1	-9.55916	18.7572	-6.53279	1.62e-10	3.34e-09	13.3962
FADS3	-2.28691	4.99757	-6.53083	1.64e-10	3.37e-09	13.3846
ING4	-4.51299	13.6539	-6.52904	1.66e-10	3.4e-09	13.3739
DDAH2	-27.9155	67.4251	-6.52845	1.66e-10	3.41e-09	13.3704
RBCK1	-8.39775	32.4698	-6.5266	1.68e-10	3.44e-09	13.3594
AFG3L2	-3.31651	7.91234	-6.51992	1.75e-10	3.58e-09	13.3197
MAPRE1	-11.9146	44.1644	-6.51753	1.78e-10	3.63e-09	13.3055
RACGAP1	-3.96532	8.93264	-6.5173	1.78e-10	3.63e-09	13.3041
LRFN4	-5.01137	11.7483	-6.51442	1.81e-10	3.69e-09	13.287
GPRC5B	-4.83723	7.21647	-6.51188	1.84e-10	3.75e-09	13.2719
SNRPB	-65.7282	195.512	-6.51068	1.85e-10	3.77e-09	13.2648
CDC25B	-12.0267	20.0981	-6.50937	1.87e-10	3.8e-09	13.2569
KMT2B	-2.09585	7.36357	-6.5092	1.87e-10	3.8e-09	13.2559
L1CAM	-10.1904	5.71888	-6.50761	1.89e-10	3.83e-09	13.2465
PLAGL2	-7.13025	9.34491	-6.50583	1.91e-10	3.87e-09	13.2359
PIP5K1C	2.83936	11.8855	6.5042	1.93e-10	3.9e-09	13.2263
RFXANK	-19.8462	43.4928	-6.50238	1.95e-10	3.94e-09	13.2155
MOV10	-4.27827	16.3567	-6.49731	2.01e-10	4.05e-09	13.1854
ODC1	-32.8193	66.1268	-6.49697	2.02e-10	4.06e-09	13.1834
TMEM62	2.69772	6.50122	6.49363	2.06e-10	4.13e-09	13.1636
FAM189B	-4.45275	12.698	-6.49219	2.08e-10	4.16e-09	13.1551
PLEKHG4	-2.61886	3.05566	-6.48975	2.11e-10	4.22e-09	13.1406
NT5DC2	-13.2908	24.7672	-6.48905	2.12e-10	4.23e-09	13.1365
IDE	2.39357	7.17161	6.48855	2.12e-10	4.24e-09	13.1335
THAP8	-2.89171	5.55314	-6.4881	2.13e-10	4.25e-09	13.1308
RAB11A	6.48989	28.3892	6.48655	2.15e-10	4.28e-09	13.1217
COL8A2	-3.82609	2.86491	-6.48642	2.15e-10	4.28e-09	13.1209
MYDGF	29.1421	73.5307	6.48453	2.17e-10	4.33e-09	13.1097
MARS1	-4.00052	15.9085	-6.48097	2.22e-10	4.41e-09	13.0887
C6orf47	-2.7485	11.5344	-6.47745	2.27e-10	4.5e-09	13.0678
CCDC86	-4.05178	12.6602	-6.47438	2.31e-10	4.57e-09	13.0497
CCHCR1	-3.64503	10.0213	-6.47092	2.36e-10	4.67e-09	13.0293
PSIP1	-4.99164	11.8098	-6.46494	2.45e-10	4.82e-09	12.9939
TWNK	-2.34625	6.92472	-6.46117	2.51e-10	4.92e-09	12.9717
TMOD3	2.2298	6.79882	6.45576	2.59e-10	5.07e-09	12.9397
CIB1	56.384	140.939	6.45119	2.67e-10	5.2e-09	12.9128
CDCA4	-4.51376	12.7355	-6.44496	2.77e-10	5.39e-09	12.8761
GMNN	-3.60945	7.57799	-6.44409	2.78e-10	5.42e-09	12.871
UCKL1	-5.93425	17.1685	-6.44192	2.82e-10	5.48e-09	12.8582
MED11	3.41437	13.5196	6.4343	2.95e-10	5.73e-09	12.8134
INCENP	-3.17629	7.5212	-6.43211	2.99e-10	5.8e-09	12.8005
CEBPZ	-3.91618	10.1313	-6.43142	3.01e-10	5.82e-09	12.7965
LAS1L	-2.37255	11.2255	-6.42844	3.06e-10	5.91e-09	12.779
CTPS1	-2.71485	7.71462	-6.42616	3.1e-10	5.98e-09	12.7656
YKT6	-9.57806	30.3249	-6.42607	3.1e-10	5.98e-09	12.765
TCOF1	-2.49109	8.13784	-6.4249	3.13e-10	6.02e-09	12.7582
COA5	-2.72805	11.4167	-6.42335	3.16e-10	6.07e-09	12.749
AGA	2.83504	8.38934	6.41442	3.33e-10	6.38e-09	12.6966
EIF2B1	-2.9553	15.5811	-6.40285	3.57e-10	6.82e-09	12.6289
CSNK1D	-3.66176	17.8237	-6.39517	3.74e-10	7.12e-09	12.5839
PRSS1	-4.71797	1.77061	-6.39359	3.78e-10	7.18e-09	12.5746
TRMT10C	-5.17896	15.8818	-6.39341	3.78e-10	7.18e-09	12.5736
ALDH18A1	16.6229	49.4007	6.39008	3.86e-10	7.32e-09	12.5541
RBM3	16.882	52.6999	6.38769	3.92e-10	7.42e-09	12.5402
COL9A1	-11.7276	3.6075	-6.37694	4.18e-10	7.87e-09	12.4774
KPNA2	-21.9972	50.2482	-6.374	4.25e-10	8.01e-09	12.4602
TMEM223	-3.68343	12.4103	-6.37251	4.29e-10	8.07e-09	12.4515
NEFH	-4.42007	2.85267	-6.37032	4.35e-10	8.16e-09	12.4388
TK1	-24.4379	52.0959	-6.36916	4.38e-10	8.21e-09	12.432
ADNP	-5.2328	19.0432	-6.36448	4.5e-10	8.43e-09	12.4047
GMPS	-2.6186	8.357	-6.36281	4.55e-10	8.5e-09	12.395
PTPA	9.42871	42.3385	6.36165	4.58e-10	8.55e-09	12.3883
OGFR	-4.67863	15.6463	-6.35766	4.69e-10	8.74e-09	12.365
ARRDC4	2.71163	5.44828	6.35618	4.73e-10	8.81e-09	12.3564
ACVR1B	-3.41944	10.7653	-6.35166	4.86e-10	9.03e-09	12.3301
RPL35A	-86.4003	238.972	-6.3484	4.96e-10	9.19e-09	12.3111
SUGP1	-2.03153	9.01555	-6.34655	5.02e-10	9.27e-09	12.3004
CARD10	5.023	9.80099	6.34596	5.03e-10	9.3e-09	12.297
CDCA3	-2.0596	4.50344	-6.3421	5.15e-10	9.51e-09	12.2746
CSE1L	-11.9854	35.8813	-6.34177	5.16e-10	9.52e-09	12.2726
PA2G4	-16.8004	51.0726	-6.33853	5.26e-10	9.68e-09	12.2538
ALG5	3.53867	14.0715	6.33586	5.35e-10	9.82e-09	12.2383
PTRHD1	-3.97347	13.2887	-6.33018	5.53e-10	1.01e-08	12.2054
CCNE1	-15.5844	14.7665	-6.32655	5.65e-10	1.03e-08	12.1843
SERINC5	7.74976	14.7018	6.32571	5.68e-10	1.04e-08	12.1795
SCX	-17.6186	12.076	-6.32518	5.7e-10	1.04e-08	12.1764
SHOC2	2.70254	10.1123	6.32309	5.77e-10	1.05e-08	12.1643
OTUB1	-7.97821	32.6248	-6.32269	5.79e-10	1.05e-08	12.162
AGBL5	-3.0784	10.6185	-6.31944	5.9e-10	1.07e-08	12.1431
MRPS6	-3.00949	9.12554	-6.31888	5.92e-10	1.07e-08	12.1399
CALR	-184.529	628.116	-6.31611	6.02e-10	1.09e-08	12.1238
DIMT1	2.55331	9.86388	6.31533	6.05e-10	1.09e-08	12.1193
NMU	-9.11662	7.88831	-6.31396	6.1e-10	1.1e-08	12.1114
DNAJB9	3.9951	10.1204	6.31118	6.2e-10	1.12e-08	12.0953
KLK5	-17.4568	5.01451	-6.31097	6.21e-10	1.12e-08	12.0941
ANO10	2.40207	9.1632	6.30557	6.41e-10	1.15e-08	12.0629
GLDC	-6.84314	5.16817	-6.29736	6.73e-10	1.2e-08	12.0154
TTC9	3.89357	6.91884	6.29601	6.79e-10	1.21e-08	12.0076
UNC93B1	-7.79813	20.2418	-6.29525	6.82e-10	1.22e-08	12.0032
MRPS18B	-8.74552	36.0011	-6.28254	7.35e-10	1.31e-08	11.9299
PPIH	-7.86852	26.5101	-6.28186	7.38e-10	1.31e-08	11.926
TRAF3IP2	7.63144	13.7206	6.28173	7.39e-10	1.31e-08	11.9253
NRDC	-3.87114	20.8935	-6.28044	7.45e-10	1.32e-08	11.9178
ATG4D	-5.62532	12.3679	-6.27763	7.57e-10	1.34e-08	11.9017
TMEM147	-21.7318	68.5178	-6.27402	7.74e-10	1.37e-08	11.8809
PDCD10	-3.23539	8.78816	-6.27232	7.82e-10	1.38e-08	11.8711
PLXNA3	-2.23945	6.07775	-6.27047	7.9e-10	1.39e-08	11.8604
RTN3	-7.77721	33.7057	-6.26091	8.36e-10	1.47e-08	11.8055
CDC42SE2	3.66654	12.1415	6.25917	8.45e-10	1.48e-08	11.7955
TCEA2	-5.2437	12.2949	-6.25525	8.65e-10	1.51e-08	11.773
EIF6	-27.3356	94.5758	-6.25067	8.89e-10	1.55e-08	11.7467
HSDL1	2.49809	8.64708	6.24845	9.01e-10	1.57e-08	11.7339
PABPC4	-7.12014	29.7032	-6.24735	9.07e-10	1.58e-08	11.7276
CSNK2B	-9.56464	27.1584	-6.24499	9.19e-10	1.6e-08	11.7141
NANS	5.85472	15.3226	6.2394	9.5e-10	1.65e-08	11.6821
ERAL1	-7.94837	31.6726	-6.23759	9.6e-10	1.66e-08	11.6717
MPST	6.93845	17.9685	6.23729	9.62e-10	1.67e-08	11.67
KIRREL1	-3.77	5.91557	-6.22601	1.03e-09	1.77e-08	11.6054
SALL1	4.9207	9.55127	6.2233	1.05e-09	1.8e-08	11.5899
MRPL3	-10.7176	39.0682	-6.21894	1.07e-09	1.84e-08	11.565
KIF13B	3.26048	6.46129	6.21886	1.07e-09	1.84e-08	11.5646
EBF4	-4.19056	5.62067	-6.21526	1.1e-09	1.88e-08	11.544
TUBA1C	-9.39904	24.1444	-6.21163	1.12e-09	1.92e-08	11.5233
PSMB2	-7.03994	31.141	-6.20804	1.14e-09	1.95e-08	11.5028
FAM171A2	-7.491	11.3449	-6.20588	1.16e-09	1.97e-08	11.4905
GART	-2.67301	8.23758	-6.20527	1.16e-09	1.98e-08	11.487
MTUS1	2.38058	5.34049	6.20501	1.16e-09	1.98e-08	11.4856
PFKM	-2.98366	6.07261	-6.20409	1.17e-09	1.99e-08	11.4803
DXO	-2.47943	10.3362	-6.20029	1.2e-09	2.03e-08	11.4586
PPP6C	2.86182	13.4718	6.192	1.26e-09	2.13e-08	11.4114
ADAR	-14.1122	46.0782	-6.19143	1.26e-09	2.13e-08	11.4081
AKIRIN1	-8.451	21.441	-6.1893	1.28e-09	2.15e-08	11.396
SIN3B	-2.29335	8.22929	-6.18843	1.28e-09	2.16e-08	11.3911
HMGN1	-10.5019	35.3256	-6.18699	1.29e-09	2.18e-08	11.3829
MROH6	-5.12676	5.62728	-6.18627	1.3e-09	2.19e-08	11.3788
MED10	-3.77486	13.7849	-6.18254	1.33e-09	2.23e-08	11.3576
GTF2IRD1	-2.58542	8.0033	-6.18036	1.35e-09	2.26e-08	11.3452
EIF2S2	-9.86659	31.8123	-6.17767	1.37e-09	2.29e-08	11.3299
DNM2	-3.91013	14.0654	-6.17683	1.37e-09	2.3e-08	11.3251
BCS1L	-2.03184	9.13666	-6.17255	1.41e-09	2.35e-08	11.3009
EIF3G	-16.8653	56.6247	-6.17167	1.42e-09	2.36e-08	11.2958
PDZD8	3.85697	7.73714	6.17166	1.42e-09	2.36e-08	11.2958
EPOP	-2.94488	4.39	-6.17062	1.43e-09	2.38e-08	11.2899
TM9SF4	-12.5235	23.6718	-6.17033	1.43e-09	2.38e-08	11.2883
SWAP70	2.47128	7.1049	6.15874	1.53e-09	2.54e-08	11.2225
CCNB2	-6.28884	14.1175	-6.15855	1.53e-09	2.54e-08	11.2215
AJUBA	-2.26607	5.09897	-6.15144	1.59e-09	2.64e-08	11.1812
KDM2A	-3.56067	14.5004	-6.15127	1.6e-09	2.64e-08	11.1803
MAF1	-15.3619	67.0743	-6.14882	1.62e-09	2.68e-08	11.1664
FBXW4	5.55175	19.7155	6.14836	1.62e-09	2.68e-08	11.1637
IGLON5	-2.89861	1.29368	-6.14786	1.63e-09	2.68e-08	11.161
PNPLA2	-11.0565	31.2796	-6.13956	1.71e-09	2.81e-08	11.114
LGALS3BP	-157.348	341.401	-6.13916	1.71e-09	2.81e-08	11.1118
MAPK6	2.50442	7.51582	6.13818	1.72e-09	2.82e-08	11.1062
GPBP1L1	-3.12972	14.9708	-6.13752	1.73e-09	2.83e-08	11.1025
MSX1	187.133	246.828	6.13641	1.74e-09	2.85e-08	11.0962
SUPT5H	-11.6594	27.8838	-6.13518	1.75e-09	2.86e-08	11.0893
LSM14B	-5.05686	18.6305	-6.13446	1.76e-09	2.87e-08	11.0852
SRRT	-7.72218	36.5704	-6.1337	1.77e-09	2.88e-08	11.0809
AIF1L	-6.49578	11.8028	-6.13322	1.77e-09	2.88e-08	11.0782
QTRT1	-8.84698	21.2876	-6.13172	1.79e-09	2.91e-08	11.0697
MCM7	-17.2262	44.7353	-6.12857	1.82e-09	2.96e-08	11.052
NOL11	-3.39202	10.3878	-6.12684	1.84e-09	2.98e-08	11.0422
TIMELESS	-4.31399	10.1807	-6.1255	1.86e-09	3.01e-08	11.0347
FBXL5	4.28853	16.4213	6.12392	1.87e-09	3.03e-08	11.0257
GOLM1	30.5035	60.6061	6.1226	1.89e-09	3.05e-08	11.0183
SGSM3	6.62219	23.5309	6.1203	1.91e-09	3.09e-08	11.0053
IQGAP3	-3.17636	5.85132	-6.1198	1.92e-09	3.1e-08	11.0025
CNBP	-34.2124	162.854	-6.11824	1.94e-09	3.12e-08	10.9937
CREB3L2	3.05086	8.91095	6.1176	1.94e-09	3.13e-08	10.9901
ZNF503	-10.3958	23.5224	-6.11693	1.95e-09	3.14e-08	10.9863
MAGEA11	-2.15246	0.923987	-6.11319	1.99e-09	3.2e-08	10.9653
XPNPEP1	2.65277	10.6863	6.11213	2.01e-09	3.22e-08	10.9593
PPM1G	-11.6166	52.4395	-6.11054	2.03e-09	3.25e-08	10.9504
MYO9B	-3.43626	12.6697	-6.11026	2.03e-09	3.25e-08	10.9488
PJA1	-3.59971	10.5338	-6.10088	2.14e-09	3.42e-08	10.8961
GMEB2	-2.43879	8.08764	-6.10026	2.15e-09	3.43e-08	10.8926
NCMAP	4.17747	6.44702	6.09945	2.16e-09	3.44e-08	10.888
PPIL1	-5.94958	19.9543	-6.09796	2.18e-09	3.46e-08	10.8796
PHGDH	-14.1621	28.5098	-6.09535	2.21e-09	3.51e-08	10.865
TCEAL5	-2.35824	1.42301	-6.09189	2.26e-09	3.57e-08	10.8456
NEIL1	2.01761	4.01056	6.09185	2.26e-09	3.57e-08	10.8453
RETSAT	3.81858	13.4929	6.08911	2.29e-09	3.62e-08	10.83
SSB	-7.5815	21.4554	-6.08433	2.36e-09	3.72e-08	10.8031
ZBTB18	3.41796	7.44004	6.08205	2.39e-09	3.77e-08	10.7903
GINS1	-2.59961	6.09475	-6.0815	2.4e-09	3.78e-08	10.7873
LAMA5	-17.1364	27.4515	-6.0808	2.41e-09	3.79e-08	10.7834
FKBP4	-14.3674	42.2086	-6.07923	2.43e-09	3.82e-08	10.7746
RPP21	-2.0684	6.65382	-6.07691	2.46e-09	3.87e-08	10.7616
SLC35E1	-3.18411	10.771	-6.0758	2.48e-09	3.89e-08	10.7554
FANCG	-2.89376	8.41839	-6.075	2.49e-09	3.9e-08	10.7509
CLNS1A	-4.92775	20.1532	-6.07323	2.52e-09	3.94e-08	10.741
CHST3	2.66132	5.91254	6.07271	2.52e-09	3.95e-08	10.738
ADH5	8.79852	34.3191	6.07222	2.53e-09	3.95e-08	10.7353
ITGA6	8.02988	18.7055	6.0678	2.6e-09	4.05e-08	10.7106
MYLPF	-3.99586	1.85957	-6.0669	2.61e-09	4.07e-08	10.7055
CAMK2N1	12.4667	18.5111	6.06361	2.66e-09	4.14e-08	10.6871
GALNT7	5.18783	10.3502	6.06133	2.69e-09	4.19e-08	10.6744
SMYD5	-2.43407	12.0258	-6.0588	2.73e-09	4.25e-08	10.6603
EPN1	-3.06494	12.3703	-6.05863	2.74e-09	4.25e-08	10.6593
SLC5A1	3.37921	3.35418	6.05676	2.77e-09	4.28e-08	10.6489
BRIX1	-2.29848	6.48262	-6.0544	2.8e-09	4.33e-08	10.6357
LYAR	-3.22227	8.78437	-6.05437	2.81e-09	4.33e-08	10.6355
DPF2	-2.02418	9.27365	-6.05436	2.81e-09	4.33e-08	10.6355
CDK2	-3.79908	10.4387	-6.04891	2.9e-09	4.46e-08	10.605
MSH2	-3.6451	10.2223	-6.04793	2.91e-09	4.49e-08	10.5995
IFIT5	-2.85305	6.08213	-6.04676	2.93e-09	4.51e-08	10.593
CEMIP2	3.21132	6.33964	6.04671	2.93e-09	4.51e-08	10.5928
CLDN9	-11.0242	5.53211	-6.0447	2.97e-09	4.55e-08	10.5816
UBE2G2	-2.39186	10.2012	-6.04314	2.99e-09	4.59e-08	10.5729
RNF44	-3.39596	12.2606	-6.03318	3.17e-09	4.85e-08	10.5174
CHTOP	-4.07443	21.913	-6.02819	3.26e-09	4.99e-08	10.4896
PFDN4	-4.09282	9.60904	-6.02648	3.29e-09	5.02e-08	10.4801
MANSC1	4.85873	11.9492	6.02033	3.41e-09	5.2e-08	10.4459
BANF1	-25.8901	97.5772	-6.01886	3.44e-09	5.24e-08	10.4377
TMED3	3.33872	9.1112	6.0184	3.45e-09	5.25e-08	10.4352
STIM1	3.24414	10.1205	6.01281	3.56e-09	5.42e-08	10.4042
ZNF865	-2.17766	7.81202	-6.00898	3.64e-09	5.52e-08	10.3829
CELSR2	-4.69369	10.6771	-6.00831	3.66e-09	5.54e-08	10.3792
RETREG3	3.24379	16.8433	6.00481	3.73e-09	5.63e-08	10.3598
PRR11	-2.2011	4.4089	-5.99971	3.84e-09	5.79e-08	10.3315
DHRS7B	2.47755	8.66114	5.99896	3.86e-09	5.81e-08	10.3274
TBL1XR1	-7.15376	14.9338	-5.99881	3.86e-09	5.81e-08	10.3265
YTHDF1	-4.26789	23.8866	-5.99583	3.93e-09	5.9e-08	10.31
SEC11A	5.60889	25.2295	5.9926	4e-09	6.01e-08	10.2921
SUMO1	-13.1702	47.2496	-5.99082	4.04e-09	6.06e-08	10.2823
CEBPG	-5.94892	12.1925	-5.99041	4.05e-09	6.07e-08	10.28
CHTF18	-4.16029	9.03264	-5.98925	4.08e-09	6.1e-08	10.2736
BRD8	-2.12739	8.82902	-5.98517	4.18e-09	6.22e-08	10.2511
MLPH	13.2218	19.6215	5.98412	4.2e-09	6.26e-08	10.2453
TJP3	10.2348	24.3645	5.98312	4.23e-09	6.29e-08	10.2398
NDC1	-3.13277	9.08916	-5.97995	4.3e-09	6.39e-08	10.2222
SNRPB2	-6.88811	22.2834	-5.97767	4.36e-09	6.46e-08	10.2096
SH3KBP1	-2.7632	7.12882	-5.9752	4.42e-09	6.54e-08	10.196
TEAD3	-6.00562	18.7133	-5.97427	4.45e-09	6.57e-08	10.1909
TIMMDC1	-5.69203	25.6686	-5.9732	4.47e-09	6.6e-08	10.185
SUMO2	-13.0524	42.2309	-5.96591	4.66e-09	6.87e-08	10.1447
MYH14	-12.3158	24.762	-5.96382	4.72e-09	6.95e-08	10.1332
ALYREF	-22.5956	52.2455	-5.96208	4.77e-09	7.02e-08	10.1236
HNRNPUL2	-3.3583	17.1583	-5.95858	4.86e-09	7.15e-08	10.1043
GNG5	-20.9019	86.9021	-5.95754	4.89e-09	7.18e-08	10.0986
RRP1B	-2.82216	9.91539	-5.94962	5.12e-09	7.49e-08	10.0551
NOTCH3	-12.7741	27.9699	-5.94855	5.15e-09	7.53e-08	10.0492
SMAD9	2.29444	2.93108	5.94692	5.2e-09	7.59e-08	10.0402
IGSF9	-5.61821	9.86465	-5.94671	5.2e-09	7.59e-08	10.039
IFI27	-117.695	159.735	-5.94184	5.35e-09	7.78e-08	10.0123
MORC2	-2.07136	9.21264	-5.9396	5.42e-09	7.86e-08	9.99994
CA8	4.85377	7.77342	5.92996	5.72e-09	8.27e-08	9.94709
HMGCL	2.39937	10.4332	5.92555	5.87e-09	8.46e-08	9.92291
AP1G1	2.22349	8.03315	5.9251	5.88e-09	8.48e-08	9.92042
NDUFB7	-89.5743	221.57	-5.92436	5.91e-09	8.51e-08	9.91635
ADAM17	-2.26453	4.9462	-5.92293	5.96e-09	8.57e-08	9.90853
SEC16A	4.48811	17.1657	5.9227	5.96e-09	8.58e-08	9.90725
MCM6	-5.52088	15.2865	-5.91772	6.13e-09	8.81e-08	9.87998
SLC6A12	-2.88191	2.06485	-5.91523	6.22e-09	8.92e-08	9.86639
TNFSF12	4.93146	11.8107	5.90652	6.54e-09	9.35e-08	9.81871
WT1	-9.14995	5.77391	-5.90281	6.68e-09	9.54e-08	9.79846
SLC35D2	3.55403	11.4844	5.90106	6.74e-09	9.63e-08	9.78888
RALA	-4.24873	17.6159	-5.89982	6.79e-09	9.69e-08	9.78215
NUP153	-3.05165	8.55136	-5.89797	6.86e-09	9.78e-08	9.77206
MCRS1	-4.56328	26.0824	-5.89526	6.97e-09	9.92e-08	9.75725
PCBP2	-8.30945	37.9144	-5.8945	7e-09	9.96e-08	9.75311
GTPBP4	-2.77651	9.9172	-5.89287	7.06e-09	1e-07	9.7442
SARAF	19.0067	65.1016	5.89067	7.15e-09	1.02e-07	9.7322
MVB12A	-4.97255	15.8756	-5.88881	7.23e-09	1.02e-07	9.72209
TPRA1	-3.90329	18.8275	-5.88693	7.3e-09	1.03e-07	9.71181
APH1A	-25.6124	74.3755	-5.88547	7.36e-09	1.04e-07	9.70389
C1orf115	6.04919	12.1085	5.88502	7.38e-09	1.04e-07	9.70142
PTX3	-2.98398	1.34638	-5.88245	7.49e-09	1.06e-07	9.68741
FBXO46	-3.07133	11.5439	-5.87587	7.77e-09	1.1e-07	9.65162
DCUN1D5	-4.06589	14.6168	-5.87535	7.8e-09	1.1e-07	9.64875
LPCAT4	-2.09767	7.36135	-5.87506	7.81e-09	1.1e-07	9.64721
ATAD2	-2.7004	5.26266	-5.87001	8.03e-09	1.13e-07	9.61975
XPO1	-4.57602	16.4351	-5.86783	8.13e-09	1.14e-07	9.60787
SCRN1	-6.31987	13.0455	-5.86738	8.15e-09	1.14e-07	9.60542
ADAM28	3.31867	5.09008	5.8669	8.18e-09	1.14e-07	9.60281
GET3	-13.1875	57.606	-5.86608	8.21e-09	1.15e-07	9.59838
FAM210B	10.3429	32.0066	5.86272	8.37e-09	1.17e-07	9.5801
FUT8	-2.30944	4.82347	-5.85997	8.5e-09	1.19e-07	9.56516
RING1	-8.20411	34.9143	-5.85948	8.52e-09	1.19e-07	9.56254
INPPL1	-6.42445	26.2927	-5.85623	8.68e-09	1.21e-07	9.54492
UROD	-6.15772	26.5368	-5.85506	8.74e-09	1.22e-07	9.53855
ARFIP1	3.12222	11.1615	5.85223	8.88e-09	1.24e-07	9.52318
MRPS23	-2.0015	7.10271	-5.85116	8.93e-09	1.24e-07	9.51743
PLIN3	12.1238	29.7846	5.84927	9.03e-09	1.25e-07	9.50716
PAK4	-7.41606	17.3987	-5.84608	9.19e-09	1.27e-07	9.48989
TRMT12	-2.80001	7.02151	-5.8453	9.23e-09	1.28e-07	9.48562
TMED10	20.4703	85.6186	5.84167	9.42e-09	1.3e-07	9.466
CNPY3	-24.9427	89.8875	-5.84151	9.43e-09	1.3e-07	9.46513
SLC11A2	4.38082	11.5933	5.84039	9.49e-09	1.31e-07	9.45906
DCAKD	5.31936	21.1656	5.83338	9.87e-09	1.36e-07	9.42116
BCL2L1	-16.773	42.0948	-5.83212	9.94e-09	1.37e-07	9.41434
IPO13	-2.62874	12.0941	-5.83094	1e-08	1.37e-07	9.40793
ZNF146	-9.25002	23.2766	-5.8299	1.01e-08	1.38e-07	9.40234
LAGE3	-14.5516	31.304	-5.82929	1.01e-08	1.38e-07	9.39904
GRWD1	-2.21001	9.74885	-5.82806	1.02e-08	1.39e-07	9.39239
CARD11	-2.00503	1.96617	-5.82769	1.02e-08	1.39e-07	9.39038
NDUFAF1	2.20142	9.16906	5.82718	1.02e-08	1.4e-07	9.38763
TUBB4A	-3.98002	2.71495	-5.82232	1.05e-08	1.43e-07	9.36142
IFRD2	-3.86168	14.618	-5.82007	1.06e-08	1.45e-07	9.34927
EXTL3	2.19844	6.63519	5.8195	1.07e-08	1.45e-07	9.34617
CACNG4	-4.59553	4.03934	-5.81862	1.07e-08	1.46e-07	9.34141
MTHFD1L	-2.88826	8.03142	-5.81237	1.11e-08	1.51e-07	9.30772
OSBPL11	-2.02391	5.61841	-5.81176	1.11e-08	1.51e-07	9.30446
KCNH2	-2.0647	2.20931	-5.80874	1.13e-08	1.53e-07	9.28819
THAP4	-4.90227	25.3722	-5.80767	1.14e-08	1.54e-07	9.28243
MARK2	-3.4407	13.224	-5.8029	1.17e-08	1.58e-07	9.25671
ECSIT	-7.13672	21.7628	-5.80005	1.19e-08	1.6e-07	9.24139
MAGEH1	-5.54836	7.68214	-5.798	1.2e-08	1.61e-07	9.23037
ZDHHC1	5.76509	9.76031	5.79714	1.21e-08	1.62e-07	9.22572
CCNB1	-12.6521	33.7002	-5.79652	1.21e-08	1.62e-07	9.2224
NT5E	14.5438	17.0643	5.7937	1.23e-08	1.65e-07	9.20724
TRIP6	-10.3945	34.7524	-5.79345	1.23e-08	1.65e-07	9.20592
TACO1	-2.71844	10.7385	-5.79163	1.25e-08	1.66e-07	9.19613
SMARCD2	-9.26287	35.014	-5.78949	1.26e-08	1.68e-07	9.18461
AKIRIN2	-4.97075	22.2646	-5.78949	1.26e-08	1.68e-07	9.18461
MLF2	-16.9077	82.0298	-5.78876	1.27e-08	1.68e-07	9.18071
CHMP5	-6.92344	25.4397	-5.78785	1.27e-08	1.69e-07	9.17581
EPSTI1	-2.52563	3.4971	-5.77961	1.33e-08	1.77e-07	9.13161
VPS16	-2.97015	13.3192	-5.778	1.34e-08	1.78e-07	9.12297
ACTL6A	-7.978	16.8115	-5.77723	1.35e-08	1.79e-07	9.11883
AKR1B1	-14.8927	22.4548	-5.77557	1.36e-08	1.8e-07	9.10995
LIMK1	-3.62789	10.2563	-5.77006	1.41e-08	1.85e-07	9.08043
GEMIN7	-3.30902	9.16284	-5.76627	1.44e-08	1.89e-07	9.06014
CRAT	10.2567	19.1045	5.76187	1.47e-08	1.93e-07	9.0366
KCTD2	-2.02321	7.8571	-5.76167	1.47e-08	1.93e-07	9.0355
ACLY	11.1865	34.6201	5.75819	1.5e-08	1.97e-07	9.01688
LIG1	-2.81914	9.04689	-5.75755	1.51e-08	1.97e-07	9.01347
ARL4D	14.9822	27.4644	5.75585	1.52e-08	1.99e-07	9.00441
PAF1	-14.8495	38.844	-5.75523	1.53e-08	2e-07	9.00109
CTNNBIP1	5.38397	19.8905	5.75452	1.53e-08	2e-07	8.99727
RPF1	-4.287	17.2033	-5.75262	1.55e-08	2.02e-07	8.98716
CREB3L1	23.8547	25.0521	5.75175	1.56e-08	2.03e-07	8.98247
RALBP1	-5.98671	17.4771	-5.74893	1.58e-08	2.06e-07	8.96742
SNCG	-22.814	13.1911	-5.74851	1.58e-08	2.06e-07	8.96518
ATG101	-3.98559	11.3087	-5.74706	1.6e-08	2.08e-07	8.95746
CD99	16.4391	50.1721	5.73902	1.67e-08	2.17e-07	8.91454
SPCS3	4.57628	17.948	5.73722	1.69e-08	2.19e-07	8.90496
GSTM4	-2.04174	4.3406	-5.72899	1.76e-08	2.29e-07	8.86114
TERF2IP	5.12095	18.3985	5.72441	1.81e-08	2.34e-07	8.83675
ZNF48	-2.97109	8.8759	-5.7228	1.83e-08	2.36e-07	8.82824
MRPS9	-3.7476	17.0721	-5.72216	1.83e-08	2.37e-07	8.82482
DLGAP5	-3.24929	6.56007	-5.72049	1.85e-08	2.39e-07	8.81592
SLC4A2	-3.71458	13.2833	-5.70827	1.98e-08	2.54e-07	8.75103
DDX49	-8.54393	33.5344	-5.70709	1.99e-08	2.56e-07	8.74479
COX6B1	-102.853	290.422	-5.70556	2.01e-08	2.58e-07	8.73666
GRB7	-33.8305	20.4959	-5.70154	2.05e-08	2.63e-07	8.71535
LGMN	-15.0128	35.8851	-5.70146	2.05e-08	2.63e-07	8.71494
ELP3	12.3644	22.2887	5.70105	2.06e-08	2.63e-07	8.71273
DNMT1	-4.84734	13.3747	-5.69703	2.1e-08	2.69e-07	8.69146
CASKIN2	-2.95069	9.38813	-5.6919	2.16e-08	2.76e-07	8.66428
TMC5	5.26021	7.41995	5.68574	2.24e-08	2.85e-07	8.63171
HMCES	-5.16305	22.8885	-5.6735	2.39e-08	3.03e-07	8.56708
CAPN2	5.32905	16.8074	5.67281	2.4e-08	3.04e-07	8.56341
GGTA1	2.41071	3.05723	5.66986	2.44e-08	3.09e-07	8.54786
SMARCA4	-9.34455	31.9764	-5.66938	2.45e-08	3.09e-07	8.54535
NOP58	-6.62605	25.4987	-5.66891	2.46e-08	3.1e-07	8.54287
PSMA7	-30.6823	115.186	-5.66448	2.52e-08	3.16e-07	8.51952
MGST2	6.64478	21.1099	5.66238	2.55e-08	3.2e-07	8.50842
CIRBP	12.7527	42.3249	5.66115	2.56e-08	3.22e-07	8.50196
IRAK1	-12.2682	31.7972	-5.66066	2.57e-08	3.22e-07	8.49937
CHL1	-2.09393	1.46057	-5.65991	2.58e-08	3.23e-07	8.49542
VIM	224.243	356.424	5.65985	2.58e-08	3.23e-07	8.49512
CCDC51	-2.4907	8.54333	-5.65907	2.59e-08	3.24e-07	8.49102
P2RX4	2.48689	7.46306	5.65852	2.6e-08	3.25e-07	8.4881
CEACAM1	5.14621	7.86722	5.65627	2.63e-08	3.29e-07	8.47624
PRKD2	-3.55908	16.2352	-5.65608	2.63e-08	3.29e-07	8.47525
ASRGL1	26.1109	53.8651	5.65443	2.66e-08	3.32e-07	8.46659
CGNL1	2.35172	4.63551	5.65328	2.67e-08	3.33e-07	8.46051
NSUN5	-3.19506	12.0425	-5.65235	2.69e-08	3.35e-07	8.45564
PHYHD1	9.2246	19.2639	5.65173	2.7e-08	3.36e-07	8.45235
SERINC2	73.8547	137.229	5.65046	2.72e-08	3.37e-07	8.44571
C19orf53	-51.2666	144.405	-5.64937	2.73e-08	3.39e-07	8.43997
TMEM115	-6.3662	32.0062	-5.64905	2.74e-08	3.39e-07	8.43827
SIPA1L2	3.84548	7.28126	5.64865	2.74e-08	3.4e-07	8.43617
UBL4A	-5.72064	21.4269	-5.64829	2.75e-08	3.4e-07	8.4343
LIX1	-2.26956	1.52512	-5.64817	2.75e-08	3.4e-07	8.43364
IFI16	-6.96891	13.992	-5.64617	2.78e-08	3.44e-07	8.42314
CYHR1	-2.73277	9.15781	-5.63981	2.88e-08	3.55e-07	8.38971
UPF3B	-2.70459	8.77576	-5.63767	2.91e-08	3.59e-07	8.37851
ARHGEF3	4.3127	9.76488	5.63467	2.96e-08	3.64e-07	8.36277
PNMA6A	-2.07847	2.32203	-5.63351	2.98e-08	3.66e-07	8.35667
MRPL9	-8.4634	27.2204	-5.63216	3e-08	3.69e-07	8.3496
BAP1	-3.6344	19.0337	-5.62799	3.07e-08	3.76e-07	8.32775
HINT3	3.306	13.0943	5.62581	3.11e-08	3.8e-07	8.31633
PCIF1	-5.58806	21.4241	-5.62546	3.11e-08	3.81e-07	8.31449
GBE1	2.77686	7.13368	5.62369	3.14e-08	3.84e-07	8.3052
RBPJ	2.48296	10.4615	5.62289	3.16e-08	3.85e-07	8.30105
CBX2	-3.5649	7.09846	-5.61673	3.26e-08	3.97e-07	8.2688
RCC1	-6.33924	22.6462	-5.61107	3.37e-08	4.1e-07	8.23922
TRIM2	6.05957	12.8916	5.61023	3.38e-08	4.11e-07	8.23479
PXDN	-10.0538	9.0909	-5.60774	3.43e-08	4.16e-07	8.2218
FAM149A	3.02684	4.7033	5.60394	3.5e-08	4.24e-07	8.20193
SH2B2	-2.7788	6.68208	-5.60334	3.51e-08	4.25e-07	8.19883
IL11RA	-2.04379	2.31145	-5.60246	3.53e-08	4.27e-07	8.19426
ARL1	4.08957	18.0968	5.58603	3.86e-08	4.64e-07	8.10861
CREB3L4	15.9153	28.4906	5.58381	3.9e-08	4.69e-07	8.09704
SPINT2	-45.3654	137.332	-5.58208	3.94e-08	4.73e-07	8.08801
PARP10	-7.71929	21.5213	-5.58006	3.98e-08	4.78e-07	8.07754
SYTL1	5.18047	12.7123	5.57912	4e-08	4.8e-07	8.07263
ANXA2	33.0684	90.5386	5.57882	4.01e-08	4.81e-07	8.07109
STX18	23.4034	44.2923	5.57421	4.11e-08	4.91e-07	8.04712
MEOX1	-3.22297	2.13278	-5.57084	4.19e-08	4.99e-07	8.02963
FOLR1	-75.31	75.6871	-5.56719	4.27e-08	5.09e-07	8.01067
ARFIP2	4.18863	16.6694	5.56456	4.33e-08	5.15e-07	7.99702
SH3GL1	7.54833	36.8411	5.56296	4.37e-08	5.18e-07	7.98871
METAP1	4.71886	18.0299	5.56224	4.38e-08	5.2e-07	7.98497
RILPL2	2.18816	6.8156	5.55795	4.49e-08	5.31e-07	7.96273
UBXN6	5.32761	27.9822	5.55787	4.49e-08	5.31e-07	7.96234
PALMD	2.2507	3.79977	5.55509	4.56e-08	5.38e-07	7.94792
MAPKAPK3	-3.58545	14.4364	-5.55211	4.63e-08	5.46e-07	7.93248
CCDC58	-3.17335	9.45216	-5.54633	4.78e-08	5.63e-07	7.90259
SRSF8	3.64129	17.6171	5.54603	4.78e-08	5.63e-07	7.90099
PCSK1N	-27.1515	20.0505	-5.54124	4.91e-08	5.77e-07	7.87623
GIPC1	-17.1521	54.7414	-5.53554	5.06e-08	5.95e-07	7.84681
GSR	18.9806	48.4365	5.53089	5.19e-08	6.09e-07	7.8228
RETREG2	-4.3317	23.85	-5.52816	5.27e-08	6.18e-07	7.80871
FAM189A2	4.06419	5.18265	5.52776	5.28e-08	6.19e-07	7.80663
AMFR	4.88456	18.0525	5.5267	5.31e-08	6.22e-07	7.80118
STAP2	9.94952	25.1928	5.52298	5.41e-08	6.33e-07	7.78201
SAMD11	-4.90982	6.19791	-5.522	5.44e-08	6.36e-07	7.77695
NAXE	-17.5456	65.6662	-5.51485	5.66e-08	6.6e-07	7.74013
STIP1	-12.3357	48.1122	-5.5138	5.69e-08	6.63e-07	7.73473
HMOX2	4.05879	17.9232	5.51355	5.69e-08	6.64e-07	7.73343
ARHGAP26	2.2262	4.92977	5.51038	5.79e-08	6.74e-07	7.71712
ADGRL2	-5.81951	8.43274	-5.50941	5.82e-08	6.76e-07	7.71216
FAM71E1	-3.85059	5.29018	-5.50703	5.9e-08	6.83e-07	7.69989
ACKR3	-9.2813	14.5928	-5.50622	5.92e-08	6.85e-07	7.69572
DYRK1B	-8.55214	21.8041	-5.50547	5.95e-08	6.88e-07	7.69187
CBY1	6.54521	21.7381	5.50534	5.95e-08	6.88e-07	7.69119
STX6	3.66351	12.3188	5.50475	5.97e-08	6.89e-07	7.68819
ZBED1	6.59533	21.4598	5.50417	5.99e-08	6.91e-07	7.68521
IHH	34.5788	30.9441	5.50009	6.12e-08	7.05e-07	7.66424
ALAD	2.27183	10.2693	5.49628	6.25e-08	7.19e-07	7.64471
CTDSP2	-8.6687	30.432	-5.49571	6.26e-08	7.2e-07	7.64175
SUV39H1	-2.26641	5.44599	-5.49533	6.28e-08	7.21e-07	7.63979
HOOK2	-2.8872	8.94595	-5.49321	6.35e-08	7.28e-07	7.62895
PLPP1	5.82887	13.6669	5.49141	6.41e-08	7.35e-07	7.61969
NMI	-3.57421	9.59455	-5.48868	6.5e-08	7.45e-07	7.60573
TSKU	19.2843	33.8103	5.48841	6.51e-08	7.45e-07	7.60432
LSM2	-15.9263	55.7442	-5.48489	6.64e-08	7.57e-07	7.5863
PPIB	60.5625	205.864	5.48253	6.72e-08	7.66e-07	7.57421
ABR	2.28974	7.3668	5.48178	6.75e-08	7.69e-07	7.57035
BNIP3L	7.89427	22.8529	5.47725	6.91e-08	7.86e-07	7.54718
CTSF	-12.5486	23.592	-5.47668	6.93e-08	7.87e-07	7.54428
PHLDA1	8.23445	11.9602	5.47548	6.98e-08	7.92e-07	7.53811
TMX4	7.31998	15.2805	5.47066	7.16e-08	8.12e-07	7.51347
FUBP1	-4.17504	17.5204	-5.47029	7.17e-08	8.13e-07	7.51161
PRELID1	-6.12737	27.354	-5.46969	7.2e-08	8.15e-07	7.50852
TAP2	-2.79591	5.96222	-5.46903	7.22e-08	8.17e-07	7.50516
TMEM9B	3.25592	15.8364	5.46594	7.34e-08	8.29e-07	7.48936
SDHAF1	-3.84012	12.5609	-5.46185	7.5e-08	8.46e-07	7.46849
RPS15	82.2152	269.906	5.45945	7.6e-08	8.56e-07	7.45625
FAM207A	-5.10588	12.8442	-5.45656	7.72e-08	8.69e-07	7.44152
PIGU	-3.6967	15.7445	-5.45562	7.75e-08	8.72e-07	7.43672
SNAPC2	3.67506	13.2603	5.455	7.78e-08	8.75e-07	7.43353
ZNF768	-12.4002	34.9013	-5.45371	7.83e-08	8.8e-07	7.42697
B4GALT1	73.1187	126.013	5.4526	7.88e-08	8.85e-07	7.42131
PLTP	-68.1966	124.18	-5.45197	7.91e-08	8.87e-07	7.41812
RANGRF	9.60248	17.4855	5.44457	8.22e-08	9.2e-07	7.38042
OSER1	-6.11508	20.6034	-5.44325	8.28e-08	9.25e-07	7.37369
CD9	-34.5537	102.033	-5.44284	8.3e-08	9.26e-07	7.3716
CYGB	2.7791	4.94438	5.44278	8.3e-08	9.26e-07	7.37128
PSME3IP1	3.04808	17.79	5.44	8.42e-08	9.4e-07	7.35715
TSR2	-7.56854	33.8637	-5.43973	8.44e-08	9.4e-07	7.35582
TRADD	2.43188	8.72513	5.43827	8.5e-08	9.46e-07	7.34839
SLC44A1	2.70405	9.79553	5.43586	8.61e-08	9.56e-07	7.3361
MPG	4.2653	18.882	5.43465	8.67e-08	9.62e-07	7.32997
MED29	-7.95172	23.6107	-5.43431	8.68e-08	9.63e-07	7.32826
MTIF2	-2.69213	11.2014	-5.4337	8.71e-08	9.65e-07	7.32513
EZH2	-2.41516	6.34586	-5.43124	8.82e-08	9.77e-07	7.31267
AP2B1	6.94637	31.4716	5.43105	8.83e-08	9.77e-07	7.3117
NKAIN4	-5.88747	3.29552	-5.4284	8.96e-08	9.89e-07	7.29823
RBM10	-4.76858	29.691	-5.42217	9.26e-08	1.02e-06	7.26661
NUPR2	-3.32796	3.04563	-5.4221	9.26e-08	1.02e-06	7.26627
MYO1C	7.71409	29.4259	5.41704	9.51e-08	1.04e-06	7.24061
TRAPPC3	-3.99786	21.1325	-5.41135	9.8e-08	1.07e-06	7.21182
MRPL37	-8.27685	36.7421	-5.41014	9.86e-08	1.08e-06	7.20568
RPS6KA1	4.16713	16.8376	5.40887	9.93e-08	1.09e-06	7.19924
MRI1	-2.63869	7.71687	-5.40787	9.98e-08	1.09e-06	7.19421
EEFSEC	-3.42965	13.6478	-5.40386	1.02e-07	1.11e-06	7.1739
JUP	-33.8407	107.658	-5.40112	1.03e-07	1.13e-06	7.16009
HDAC11	-5.30172	7.53946	-5.3985	1.05e-07	1.14e-06	7.14681
PABPC1L	-4.7652	9.09388	-5.3975	1.05e-07	1.15e-06	7.14181
VPS72	-4.63967	16.7176	-5.397	1.06e-07	1.15e-06	7.13924
EPS8	2.91654	6.65989	5.39544	1.07e-07	1.16e-06	7.13137
NUCB2	4.03194	10.6739	5.39259	1.08e-07	1.17e-06	7.117
DNAJC15	3.12111	7.42376	5.39192	1.09e-07	1.18e-06	7.11362
CLPTM1L	-7.12446	24.3277	-5.3898	1.1e-07	1.19e-06	7.10291
PLCXD1	-2.46176	4.76292	-5.38965	1.1e-07	1.19e-06	7.10217
PSMC4	-18.8186	63.5771	-5.3884	1.11e-07	1.2e-06	7.09588
CLDN16	-3.70827	1.77449	-5.38667	1.12e-07	1.21e-06	7.08712
GPKOW	-4.64234	17.3622	-5.38569	1.12e-07	1.21e-06	7.08219
SAT2	10.2615	32.7766	5.3827	1.14e-07	1.23e-06	7.06713
PISD	-2.92438	8.98987	-5.38263	1.14e-07	1.23e-06	7.06677
BZW2	-6.60086	20.342	-5.38166	1.15e-07	1.23e-06	7.06187
MRPL51	-18.8334	61.7782	-5.37742	1.17e-07	1.26e-06	7.04052
ZNRD2	-4.67316	16.3326	-5.37691	1.17e-07	1.26e-06	7.03798
MBTPS1	2.81219	15.0828	5.37617	1.18e-07	1.26e-06	7.03427
PSMF1	-3.90047	27.2249	-5.37497	1.19e-07	1.27e-06	7.02823
SGTA	6.73389	34.4148	5.37054	1.21e-07	1.3e-06	7.00592
SLC38A2	-9.97416	27.0163	-5.36788	1.23e-07	1.32e-06	6.99255
KAT8	-4.95146	12.0674	-5.36718	1.24e-07	1.32e-06	6.98904
UBE2J1	3.69168	18.8934	5.36588	1.24e-07	1.33e-06	6.98248
STK35	-2.06861	8.30626	-5.36512	1.25e-07	1.33e-06	6.97868
MLEC	10.9231	44.8734	5.36509	1.25e-07	1.33e-06	6.97854
PPP2R5D	-4.31054	21.0318	-5.36417	1.26e-07	1.34e-06	6.97393
CNOT3	-2.61329	12.1534	-5.3638	1.26e-07	1.34e-06	6.97204
COX15	2.30542	11.5596	5.36132	1.27e-07	1.36e-06	6.95962
FBXO2	-14.6007	10.6322	-5.36015	1.28e-07	1.36e-06	6.95371
DMAC1	-3.91421	17.3612	-5.35833	1.29e-07	1.38e-06	6.9446
ETS2	13.9662	32.6954	5.3572	1.3e-07	1.38e-06	6.93895
POC1A	-3.98102	10.408	-5.35697	1.3e-07	1.38e-06	6.9378
UBE2O	-2.11688	10.2073	-5.35444	1.32e-07	1.4e-06	6.92509
SREBF1	9.10994	25.8407	5.3539	1.32e-07	1.4e-06	6.92236
PEF1	-6.85466	40.643	-5.35387	1.32e-07	1.4e-06	6.92222
ARMCX1	-4.08815	5.85507	-5.35314	1.33e-07	1.4e-06	6.91857
FUCA1	9.86254	35.181	5.35301	1.33e-07	1.4e-06	6.91792
TMEM87A	3.0253	12.5812	5.35171	1.34e-07	1.41e-06	6.91138
ADIPOR2	-2.24016	11.3741	-5.35159	1.34e-07	1.41e-06	6.91082
PEMT	7.39268	26.5941	5.35114	1.34e-07	1.42e-06	6.90853
PIGR	294.61	303.918	5.35082	1.35e-07	1.42e-06	6.90696
SAMD1	-11.6982	44.9205	-5.35027	1.35e-07	1.42e-06	6.90419
NPTXR	-4.17457	5.94159	-5.34952	1.36e-07	1.43e-06	6.90042
SFPQ	-7.99258	49.3227	-5.34836	1.36e-07	1.43e-06	6.89462
CEBPB	-14.8668	40.6008	-5.34544	1.38e-07	1.45e-06	6.88
ANG	3.62426	5.89171	5.34276	1.4e-07	1.47e-06	6.86656
TMEM63A	4.126	11.7729	5.33793	1.44e-07	1.51e-06	6.84242
CITED4	64.3346	111.741	5.33572	1.46e-07	1.53e-06	6.83138
SMC4	-2.35811	4.69895	-5.33506	1.46e-07	1.53e-06	6.82805
BAIAP2	-2.59231	6.21393	-5.33498	1.46e-07	1.53e-06	6.82767
RDH14	-3.07825	11.6647	-5.33355	1.47e-07	1.54e-06	6.82051
B4GALNT3	10.9338	20.6973	5.33281	1.48e-07	1.54e-06	6.8168
DNPEP	-3.3761	17.7213	-5.33227	1.48e-07	1.54e-06	6.81411
MRPS27	2.2724	10.948	5.33178	1.49e-07	1.55e-06	6.81166
EEF1D	-3.33787	12.6346	-5.33107	1.49e-07	1.55e-06	6.80811
FAM20C	-6.95506	12.6417	-5.33011	1.5e-07	1.56e-06	6.80332
SQOR	4.41185	10.3902	5.32986	1.5e-07	1.56e-06	6.80207
CDK16	-12.6281	35.531	-5.32862	1.51e-07	1.57e-06	6.7959
ERP27	-7.75423	6.69362	-5.32627	1.53e-07	1.58e-06	6.78415
WDR45	-2.49283	10.7026	-5.32626	1.53e-07	1.58e-06	6.78409
AP3D1	5.02828	23.8608	5.32568	1.53e-07	1.59e-06	6.78121
TRA2B	-2.23834	11.8006	-5.32411	1.55e-07	1.6e-06	6.77339
NFIC	7.78947	22.3165	5.32302	1.56e-07	1.6e-06	6.76792
CCDC159	2.19859	5.48621	5.32282	1.56e-07	1.6e-06	6.76696
LPAR1	2.07861	4.72835	5.32276	1.56e-07	1.6e-06	6.76665
SLC43A1	12.127	13.2362	5.32147	1.57e-07	1.61e-06	6.7602
CYFIP1	3.58722	15.3152	5.32065	1.58e-07	1.62e-06	6.75614
SERPINH1	-25.8898	80.6106	-5.31819	1.6e-07	1.64e-06	6.74388
PRKACA	-5.24727	19.5607	-5.31226	1.65e-07	1.68e-06	6.71434
TSPYL5	-2.65948	2.57969	-5.30988	1.67e-07	1.7e-06	6.70246
BSPRY	4.86413	14.0872	5.30924	1.67e-07	1.71e-06	6.69926
DDAH1	6.68765	17.7009	5.30593	1.7e-07	1.73e-06	6.6828
NXPH4	-7.27654	5.92034	-5.30301	1.73e-07	1.76e-06	6.66829
ERBIN	2.4398	9.06186	5.30098	1.74e-07	1.78e-06	6.65818
PTPRF	-18.3719	50.7688	-5.30017	1.75e-07	1.78e-06	6.65419
DLX5	41.5471	77.0423	5.29604	1.79e-07	1.81e-06	6.63368
POGLUT3	3.0487	7.86059	5.29218	1.83e-07	1.85e-06	6.61449
GATAD2A	-3.53727	15.9831	-5.28983	1.85e-07	1.87e-06	6.60286
ARHGAP4	-4.86718	7.79475	-5.28954	1.85e-07	1.87e-06	6.60141
RCC2	-17.6569	79.3876	-5.28888	1.86e-07	1.88e-06	6.59814
PNO1	-2.2039	9.22085	-5.28827	1.86e-07	1.88e-06	6.5951
CPSF7	-2.7425	15.7958	-5.28501	1.89e-07	1.91e-06	6.57893
SUCLG2	4.27212	16.9215	5.2825	1.92e-07	1.94e-06	6.56651
CADM4	-8.26498	27.3464	-5.28205	1.92e-07	1.94e-06	6.56429
ALKBH2	-2.70221	9.70911	-5.28098	1.93e-07	1.95e-06	6.55896
ABCD1	-3.00882	7.34809	-5.2785	1.96e-07	1.97e-06	6.54666
MCM4	-6.7507	17.168	-5.27733	1.97e-07	1.98e-06	6.54091
C1QTNF6	2.97104	6.42063	5.27671	1.98e-07	1.99e-06	6.53785
SMO	-5.2966	15.8528	-5.27643	1.98e-07	1.99e-06	6.53643
BTF3L4	-2.16145	9.69763	-5.27476	2e-07	2e-06	6.52818
UGCG	4.43459	13.8138	5.26758	2.07e-07	2.08e-06	6.49267
HPS1	2.98619	15.1444	5.2666	2.08e-07	2.09e-06	6.48783
INTS13	-2.38179	8.42518	-5.26215	2.13e-07	2.13e-06	6.46583
AGPAT1	-4.07315	19.0033	-5.26196	2.13e-07	2.14e-06	6.46489
SLC40A1	42.5485	68.944	5.26105	2.14e-07	2.14e-06	6.46044
ZSWIM1	-2.13272	8.30354	-5.26041	2.15e-07	2.15e-06	6.45725
IRF2BP1	-7.9544	20.239	-5.25936	2.16e-07	2.16e-06	6.45207
TEDC2	-2.17778	5.86624	-5.25897	2.17e-07	2.16e-06	6.45016
RGL1	2.21808	5.36438	5.25811	2.18e-07	2.17e-06	6.44591
SS18	-3.03093	17.1702	-5.25775	2.18e-07	2.17e-06	6.44412
FNBP1	-3.88513	9.77899	-5.25482	2.21e-07	2.2e-06	6.42968
CCDC97	-2.85971	15.5728	-5.2547	2.22e-07	2.2e-06	6.42908
HOXA3	-2.23179	2.65118	-5.25321	2.23e-07	2.22e-06	6.42174
EIF1B	-5.21191	17.4147	-5.24893	2.28e-07	2.26e-06	6.40064
SMPD3	2.05817	2.36799	5.2469	2.31e-07	2.29e-06	6.39063
SOAT1	3.29155	8.13584	5.24459	2.33e-07	2.31e-06	6.37927
ELOVL5	8.92207	25.5403	5.2432	2.35e-07	2.33e-06	6.37242
EIF3M	-5.66789	20.6041	-5.24196	2.37e-07	2.34e-06	6.36635
SLC25A35	12.1053	14.2621	5.24058	2.38e-07	2.36e-06	6.35954
SLC45A4	-2.12648	5.29998	-5.2404	2.38e-07	2.36e-06	6.35866
NIPSNAP3A	2.77631	10.0004	5.23999	2.39e-07	2.36e-06	6.35664
CDK4	-7.87615	24.4676	-5.23956	2.39e-07	2.36e-06	6.35453
ATP6V1B1	-13.5906	11.3453	-5.23945	2.4e-07	2.36e-06	6.35397
INTS10	2.22843	10.1591	5.23861	2.41e-07	2.37e-06	6.34985
XG	2.66191	3.32183	5.23823	2.41e-07	2.37e-06	6.34798
EIF4EBP3	-2.56322	6.21767	-5.23397	2.46e-07	2.42e-06	6.32704
PPIF	-14.3805	34.4859	-5.23356	2.47e-07	2.43e-06	6.32502
A4GALT	10.4737	24.2732	5.23173	2.49e-07	2.45e-06	6.31605
SH3YL1	2.80157	7.64327	5.23141	2.5e-07	2.45e-06	6.31448
PRDX6	-31.9046	125.829	-5.2252	2.58e-07	2.52e-06	6.28397
POLDIP2	-11.9287	66.0914	-5.22135	2.63e-07	2.57e-06	6.2651
IST1	2.50691	16.1903	5.21375	2.73e-07	2.67e-06	6.22785
RECQL4	-5.40425	12.2735	-5.21302	2.74e-07	2.68e-06	6.2243
CILP2	-2.69369	2.18471	-5.21217	2.76e-07	2.69e-06	6.2201
SRD5A3	8.24235	14.2102	5.20917	2.8e-07	2.73e-06	6.20545
KNSTRN	-2.42557	6.95285	-5.20584	2.85e-07	2.77e-06	6.18915
MCCC2	6.61974	22.1678	5.20542	2.85e-07	2.77e-06	6.18711
GCNT1	6.58387	10.0926	5.20114	2.91e-07	2.83e-06	6.16616
CCDC137	-4.36433	15.6342	-5.20113	2.91e-07	2.83e-06	6.16613
WBP1L	4.72171	19.4692	5.20069	2.92e-07	2.84e-06	6.16398
H1-10	-28.4657	114.223	-5.19829	2.96e-07	2.87e-06	6.15224
CPVL	-5.37683	6.49824	-5.19646	2.98e-07	2.89e-06	6.14331
USP5	-8.03973	33.7324	-5.19603	2.99e-07	2.89e-06	6.14122
NDUFA6	11.7525	51.8525	5.19301	3.04e-07	2.94e-06	6.12647
MRPS7	-4.81454	20.315	-5.19284	3.04e-07	2.94e-06	6.12563
NME2	-8.45141	25.5203	-5.18787	3.12e-07	3.01e-06	6.1014
CLPTM1	-8.2237	36.2276	-5.18028	3.24e-07	3.11e-06	6.06443
TM9SF3	7.62614	32.7314	5.17972	3.25e-07	3.12e-06	6.06168
PLEKHS1	7.71388	9.40602	5.17414	3.34e-07	3.2e-06	6.03454
DDX60	-2.48593	4.43963	-5.17382	3.35e-07	3.21e-06	6.03297
TAF9	4.71878	19.3223	5.17124	3.39e-07	3.24e-06	6.02045
DOK5	-2.01499	1.55478	-5.1698	3.42e-07	3.26e-06	6.01342
SLC29A1	-6.11899	17.5418	-5.16849	3.44e-07	3.28e-06	6.00708
HMGB2	-18.1623	51.4376	-5.16687	3.47e-07	3.3e-06	5.9992
DNASE2	-10.7154	43.6455	-5.16619	3.48e-07	3.31e-06	5.99591
WDR83	-2.02078	6.32929	-5.16564	3.49e-07	3.32e-06	5.99324
H2BC12	-40.1734	63.2963	-5.16558	3.49e-07	3.32e-06	5.99294
POLD2	-10.9033	43.2726	-5.15632	3.66e-07	3.47e-06	5.94801
RAB38	-2.35642	5.06406	-5.15439	3.7e-07	3.5e-06	5.93864
SAMM50	3.41396	14.482	5.1543	3.7e-07	3.5e-06	5.93821
PHB	-9.00922	31.9166	-5.15078	3.76e-07	3.56e-06	5.92118
C15orf65	2.53945	5.11419	5.15063	3.77e-07	3.56e-06	5.92045
MPZL2	7.68074	19.1309	5.14799	3.82e-07	3.6e-06	5.90763
CHMP1B	-6.36703	23.9653	-5.14207	3.93e-07	3.7e-06	5.87901
CC2D1A	-6.34962	18.8908	-5.14082	3.96e-07	3.73e-06	5.87298
RPL7L1	-2.65617	15.3477	-5.14077	3.96e-07	3.73e-06	5.87271
SLC35A2	-5.13269	17.0199	-5.13986	3.98e-07	3.74e-06	5.86829
ERGIC1	8.07854	24.748	5.13974	3.98e-07	3.74e-06	5.86774
LRRC47	-2.68903	16.827	-5.13842	4.01e-07	3.76e-06	5.86136
MFSD12	4.88104	16.4851	5.13413	4.09e-07	3.84e-06	5.84062
ACAD9	-2.37058	13.0467	-5.13264	4.13e-07	3.86e-06	5.83345
MCM5	-5.85113	14.5585	-5.12961	4.19e-07	3.92e-06	5.81882
SALL2	-2.45513	4.58042	-5.12882	4.21e-07	3.93e-06	5.81498
EPAS1	7.77613	16.9265	5.12741	4.24e-07	3.96e-06	5.8082
CPAMD8	-4.01735	4.89766	-5.12596	4.27e-07	3.99e-06	5.80122
TMEM14A	-5.96175	22.6742	-5.12558	4.27e-07	3.99e-06	5.79938
GNAQ	2.95625	11.4932	5.12238	4.34e-07	4.05e-06	5.78395
DECR2	3.37789	10.2556	5.1215	4.36e-07	4.06e-06	5.77971
UBB	85.3302	259.192	5.12066	4.38e-07	4.08e-06	5.77565
PTTG1	-10.7726	23.8431	-5.12052	4.38e-07	4.08e-06	5.77499
IER5	3.56614	9.16985	5.11851	4.43e-07	4.12e-06	5.76531
ZNF687	-3.12224	9.32186	-5.11426	4.53e-07	4.19e-06	5.74481
UBQLN4	-4.45659	15.4734	-5.11404	4.53e-07	4.19e-06	5.74378
CCDC124	-16.8146	66.1987	-5.11236	4.57e-07	4.22e-06	5.73567
TOP1MT	-2.20576	7.31701	-5.10926	4.64e-07	4.28e-06	5.72078
EMC7	6.3844	34.38	5.10861	4.66e-07	4.29e-06	5.71765
CES3	3.36244	4.87992	5.10819	4.67e-07	4.3e-06	5.71563
CHCHD5	-2.3113	5.92866	-5.10588	4.72e-07	4.34e-06	5.70451
PSMD8	-12.9706	53.256	-5.10435	4.76e-07	4.37e-06	5.69716
TLE5	19.453	85.6052	5.1024	4.8e-07	4.41e-06	5.6878
DPY30	-4.3049	19.9072	-5.10137	4.83e-07	4.43e-06	5.68284
IL6ST	4.37275	11.1682	5.10099	4.84e-07	4.43e-06	5.68104
UBE2R2	-4.21024	26.7335	-5.0996	4.87e-07	4.46e-06	5.67436
SEC11C	3.53115	11.1815	5.09755	4.92e-07	4.5e-06	5.66452
FAM107B	3.51918	11.163	5.09509	4.98e-07	4.55e-06	5.65273
YIPF2	-10.2577	31.3025	-5.09111	5.08e-07	4.64e-06	5.63363
MTHFD2	-5.61489	14.1627	-5.08382	5.27e-07	4.79e-06	5.5987
SLC26A2	11.6638	16.1498	5.08381	5.27e-07	4.79e-06	5.59864
ARHGAP23	-2.02899	4.09639	-5.08211	5.32e-07	4.83e-06	5.59053
USP7	2.70156	16.9811	5.08182	5.32e-07	4.83e-06	5.58911
TCEAL9	-16.094	47.0242	-5.07911	5.4e-07	4.89e-06	5.57616
CLASRP	-2.53436	10.4697	-5.07234	5.58e-07	5.04e-06	5.5438
PRKAB1	2.8309	10.9194	5.07044	5.64e-07	5.09e-06	5.53474
MPND	4.34668	14.145	5.06987	5.65e-07	5.1e-06	5.53201
LTV1	-3.03428	11.6059	-5.06952	5.66e-07	5.1e-06	5.53032
GSDMB	-3.41697	3.40158	-5.06821	5.7e-07	5.13e-06	5.52407
MFN1	-2.66561	7.46144	-5.06812	5.7e-07	5.13e-06	5.52362
COQ9	3.46278	18.0771	5.06515	5.79e-07	5.2e-06	5.50948
PALM	-5.88005	9.24775	-5.06379	5.83e-07	5.23e-06	5.50299
B4GALT2	-4.87479	21.6347	-5.06297	5.85e-07	5.25e-06	5.49909
ALDH16A1	-3.67216	13.8779	-5.0603	5.93e-07	5.31e-06	5.48636
SUPT4H1	-5.55646	30.5069	-5.06019	5.93e-07	5.31e-06	5.48583
SPPL2B	3.47455	12.7359	5.06013	5.93e-07	5.31e-06	5.48552
PLCB4	2.1768	5.42595	5.05911	5.96e-07	5.33e-06	5.48066
KDM4A	-3.07673	13.1527	-5.05892	5.97e-07	5.34e-06	5.47976
ZDHHC7	2.87316	15.11	5.05815	5.99e-07	5.35e-06	5.47607
BSG	70.9524	300.554	5.05592	6.06e-07	5.4e-06	5.46546
MAN2B1	-4.73673	18.2867	-5.05261	6.16e-07	5.48e-06	5.44971
ARHGAP18	2.12147	5.28757	5.05032	6.23e-07	5.54e-06	5.4388
RAD21	-10.0033	31.1401	-5.04957	6.25e-07	5.55e-06	5.43525
RB1	2.59774	8.59718	5.04928	6.26e-07	5.56e-06	5.43384
NRBP1	-4.44677	26.6637	-5.04638	6.35e-07	5.64e-06	5.42007
PDLIM1	48.0432	128.665	5.0449	6.4e-07	5.67e-06	5.41301
GCN1	-3.33179	14.9874	-5.04393	6.43e-07	5.7e-06	5.4084
FN3KRP	-2.646	13.7346	-5.03954	6.57e-07	5.81e-06	5.38753
SF3B2	-4.30311	26.8598	-5.03934	6.58e-07	5.81e-06	5.38659
FBXO27	-2.70093	2.6434	-5.03914	6.59e-07	5.82e-06	5.38565
SLC30A1	3.97822	11.0414	5.03898	6.59e-07	5.82e-06	5.38491
ATG4B	-2.63404	13.5645	-5.03178	6.83e-07	6.01e-06	5.35073
ERBB2	-69.3403	40.7147	-5.02908	6.92e-07	6.08e-06	5.3379
CARM1	-5.7865	20.7532	-5.02751	6.98e-07	6.12e-06	5.33045
HM13	-7.79275	29.223	-5.02344	7.12e-07	6.24e-06	5.31116
FZD2	-8.82363	15.8212	-5.02127	7.2e-07	6.3e-06	5.3009
HIF1A	12.4113	38.6319	5.02032	7.23e-07	6.33e-06	5.29644
ABL1	4.20285	18.8093	5.01997	7.24e-07	6.34e-06	5.29477
SST	-149.698	54.3729	-5.01927	7.27e-07	6.36e-06	5.29143
MAB21L4	-3.4467	4.49431	-5.01739	7.34e-07	6.41e-06	5.28253
SAC3D1	-6.20731	15.0671	-5.01642	7.37e-07	6.43e-06	5.27798
RPS21	-204.359	552.685	-5.01605	7.39e-07	6.44e-06	5.27621
RDH11	3.57434	16.159	5.01513	7.42e-07	6.46e-06	5.27184
REEP3	2.37341	8.58818	5.01442	7.45e-07	6.48e-06	5.26852
CACNA2D2	-2.03208	1.57148	-5.01319	7.49e-07	6.52e-06	5.26271
NSUN2	-2.69071	12.2004	-5.01117	7.57e-07	6.57e-06	5.25315
CDH5	2.61778	5.89155	5.01067	7.58e-07	6.58e-06	5.25076
GBF1	3.31559	15.8651	5.00974	7.62e-07	6.61e-06	5.24637
PKDCC	16.1052	20.7068	5.00834	7.67e-07	6.65e-06	5.23978
BOC	-3.36587	3.91501	-5.00424	7.83e-07	6.78e-06	5.22043
ATP5MC3	-5.85799	25.2762	-5.00333	7.86e-07	6.8e-06	5.21611
CPNE2	4.52254	13.6396	5.00312	7.87e-07	6.81e-06	5.21515
SLC7A5	16.5618	31.3022	5.00136	7.94e-07	6.86e-06	5.20681
MPDU1	5.53517	23.2767	4.99979	8e-07	6.91e-06	5.19941
ALDH9A1	7.91764	29.1318	4.99618	8.15e-07	7.03e-06	5.18237
PPM1H	5.23963	11.8047	4.99617	8.15e-07	7.03e-06	5.18233
PLP2	-28.4877	83.8177	-4.99554	8.17e-07	7.05e-06	5.17937
JAG2	-3.38993	8.98636	-4.98813	8.48e-07	7.28e-06	5.14449
ZNF516	5.35845	9.99609	4.98567	8.58e-07	7.36e-06	5.1329
RALY	-6.83933	37.0818	-4.98455	8.63e-07	7.39e-06	5.12762
CBR1	-6.98761	19.2438	-4.98025	8.81e-07	7.54e-06	5.10744
NAT10	-2.44399	14.0401	-4.97867	8.88e-07	7.59e-06	5.09998
ATP6V0D1	4.35214	15.0507	4.97783	8.92e-07	7.61e-06	5.09605
PRSS2	-8.82221	7.18015	-4.97434	9.07e-07	7.73e-06	5.07965
SLC15A3	-3.23163	5.56925	-4.96778	9.37e-07	7.95e-06	5.04887
MSRB2	6.74931	22.8774	4.96777	9.37e-07	7.95e-06	5.04883
ADAMTS15	-5.67351	6.68799	-4.96553	9.47e-07	8.03e-06	5.03836
GLO1	-13.0548	55.1332	-4.96393	9.55e-07	8.08e-06	5.03085
BOD1	-4.59333	22.7086	-4.95945	9.76e-07	8.24e-06	5.00988
CCDC6	-10.6976	25.3756	-4.95494	9.98e-07	8.42e-06	4.98877
EPHX3	-2.52944	1.68151	-4.95417	1e-06	8.45e-06	4.98516
STK25	-2.96299	18.2697	-4.95018	1.02e-06	8.6e-06	4.96649
OTUD5	-5.1157	23.9585	-4.94769	1.03e-06	8.7e-06	4.95488
NRAS	-3.95318	13.8917	-4.94722	1.04e-06	8.71e-06	4.95268
PQBP1	-13.9483	47.761	-4.94721	1.04e-06	8.71e-06	4.95263
CAPS	119.121	177.021	4.9459	1.04e-06	8.76e-06	4.94649
ERLEC1	5.46714	25.3317	4.9455	1.04e-06	8.78e-06	4.94462
PTGS1	-16.7106	18.0488	-4.94417	1.05e-06	8.83e-06	4.93843
FEN1	-6.98677	22.6717	-4.94322	1.06e-06	8.87e-06	4.934
CBX3	-11.0575	42.8583	-4.94294	1.06e-06	8.87e-06	4.93269
SELENOS	3.58286	15.0265	4.94292	1.06e-06	8.87e-06	4.93259
TRIM47	-4.78615	13.0659	-4.9412	1.07e-06	8.93e-06	4.92456
H3-3B	-23.1199	104.665	-4.9385	1.08e-06	9.04e-06	4.91194
ATG13	-3.55267	13.2382	-4.92852	1.14e-06	9.47e-06	4.86547
PFDN6	-6.28743	19.8728	-4.92808	1.14e-06	9.49e-06	4.8634
IL33	5.01016	6.64404	4.92399	1.16e-06	9.66e-06	4.84441
SLC25A5	-44.52	170.163	-4.92357	1.16e-06	9.68e-06	4.84245
PSMD1	-3.75691	20.4137	-4.92081	1.18e-06	9.8e-06	4.82961
MFSD6	2.25646	7.85753	4.91684	1.2e-06	9.98e-06	4.81115
ISOC1	8.77425	25.6775	4.91579	1.21e-06	1e-05	4.80625
HTRA1	31.2777	66.9231	4.91525	1.21e-06	1e-05	4.80375
LSM4	-15.0838	52.2626	-4.91484	1.21e-06	1.01e-05	4.80185
TCF25	3.26013	17.856	4.914	1.22e-06	1.01e-05	4.79797
LRRTM1	-9.2938	8.08562	-4.91315	1.22e-06	1.01e-05	4.79403
SSRP1	-6.61981	32.6246	-4.91214	1.23e-06	1.02e-05	4.78933
POLA2	-2.00225	6.40144	-4.91134	1.23e-06	1.02e-05	4.78561
DCTN3	-2.56767	13.1475	-4.90999	1.24e-06	1.03e-05	4.77933
RAB14	4.09087	20.4847	4.90868	1.25e-06	1.03e-05	4.77329
EID2	-2.90145	9.70186	-4.90549	1.27e-06	1.05e-05	4.75849
RAVER1	-2.68942	7.63151	-4.90491	1.27e-06	1.05e-05	4.75578
TCTN3	4.69829	22.12	4.90118	1.3e-06	1.07e-05	4.73852
UBE2S	-6.2323	12.8029	-4.90055	1.3e-06	1.07e-05	4.73557
PRCC	-5.36353	25.4366	-4.89954	1.31e-06	1.07e-05	4.7309
MTERF3	-2.6028	10.847	-4.89885	1.31e-06	1.08e-05	4.72772
SPATA18	5.3876	7.18461	4.89801	1.32e-06	1.08e-05	4.72384
CYB5R1	7.6934	18.2902	4.89262	1.35e-06	1.11e-05	4.6989
TCF12	2.78962	8.91626	4.89259	1.35e-06	1.11e-05	4.69873
EIF4A2	-13.615	60.4789	-4.88964	1.37e-06	1.12e-05	4.68511
ID3	24.0993	50.2521	4.88859	1.38e-06	1.12e-05	4.68027
CCDC71	-3.67744	19.6121	-4.88746	1.39e-06	1.13e-05	4.67504
EIF2B5	-2.07257	11.6792	-4.88455	1.41e-06	1.15e-05	4.6616
TRMT61A	-2.5004	11.137	-4.88078	1.43e-06	1.16e-05	4.64421
KLHL24	-2.74061	7.24474	-4.88026	1.44e-06	1.17e-05	4.64177
STX10	-9.06641	41.1726	-4.87801	1.45e-06	1.18e-05	4.6314
LIMA1	2.57149	8.79123	4.87796	1.45e-06	1.18e-05	4.63119
RNPS1	-3.03697	17.3297	-4.87698	1.46e-06	1.18e-05	4.62667
DERL1	-2.4555	10.1959	-4.87501	1.47e-06	1.19e-05	4.61759
DYNLT1	11.3704	50.6053	4.87421	1.48e-06	1.2e-05	4.6139
MLXIPL	-2.09718	2.89373	-4.8722	1.49e-06	1.21e-05	4.60462
RPL3	162.175	725.816	4.86688	1.53e-06	1.24e-05	4.58014
C1QL4	-3.15198	2.85422	-4.86687	1.53e-06	1.24e-05	4.58011
PTP4A2	-4.89648	27.9595	-4.86621	1.54e-06	1.24e-05	4.57704
TMEM214	5.04328	30.3134	4.86618	1.54e-06	1.24e-05	4.57691
RRS1	-5.74273	20.4606	-4.86534	1.54e-06	1.25e-05	4.57306
SSR4	27.2467	90.0809	4.8652	1.54e-06	1.25e-05	4.57243
SPRYD3	4.50445	19.9081	4.86158	1.57e-06	1.27e-05	4.55574
HNRNPL	-5.41731	30.8519	-4.86095	1.58e-06	1.27e-05	4.55284
MRPL36	-3.65707	15.6816	-4.8602	1.58e-06	1.27e-05	4.54941
ERBB3	-5.48961	17.608	-4.85585	1.61e-06	1.3e-05	4.52941
JAGN1	-4.51171	30.0134	-4.8551	1.62e-06	1.3e-05	4.52597
LSM5	-2.06469	8.89212	-4.8548	1.62e-06	1.3e-05	4.5246
NABP2	-5.3901	22.904	-4.85479	1.62e-06	1.3e-05	4.52454
ICA1	3.30179	10.4195	4.85193	1.65e-06	1.32e-05	4.51142
SNTA1	-6.35801	11.8609	-4.85163	1.65e-06	1.32e-05	4.51005
ADRA2C	-8.95477	14.194	-4.85159	1.65e-06	1.32e-05	4.50987
FAM107A	-11.046	11.2282	-4.85005	1.66e-06	1.33e-05	4.50278
KLHDC8B	-4.90802	12.5383	-4.84741	1.68e-06	1.34e-05	4.49071
ALG8	-2.64281	12.4027	-4.84206	1.73e-06	1.37e-05	4.46619
IL4I1	-20.7581	26.7553	-4.83686	1.77e-06	1.41e-05	4.44237
ZFAND3	-3.84508	23.8404	-4.836	1.78e-06	1.41e-05	4.43841
TPST2	2.98566	7.48688	4.83397	1.79e-06	1.42e-05	4.42912
G6PC3	5.70671	26.4864	4.83322	1.8e-06	1.43e-05	4.42571
SMYD2	4.08562	12.0049	4.83096	1.82e-06	1.44e-05	4.41538
NCOA5	-3.42691	18.8485	-4.8297	1.83e-06	1.45e-05	4.40959
CENPF	-3.71012	8.78606	-4.82905	1.84e-06	1.45e-05	4.40666
PPP1R16A	-3.39609	11.5205	-4.82561	1.87e-06	1.48e-05	4.3909
TBC1D8	2.87693	9.47896	4.82072	1.91e-06	1.51e-05	4.36861
CNTFR	-4.38254	2.64878	-4.81654	1.95e-06	1.54e-05	4.34953
DUSP4	3.6881	5.54542	4.81365	1.98e-06	1.56e-05	4.33636
SNRPD1	-4.57475	15.468	-4.81251	1.99e-06	1.56e-05	4.33118
SRCAP	-3.31896	13.2899	-4.81219	1.99e-06	1.56e-05	4.3297
PALM3	-4.76984	7.33215	-4.81082	2e-06	1.57e-05	4.32348
ANAPC4	5.77426	9.25749	4.80391	2.07e-06	1.62e-05	4.29201
MEST	-16.2941	26.6975	-4.80267	2.08e-06	1.63e-05	4.28639
KDM6B	2.59571	10.9592	4.79965	2.11e-06	1.65e-05	4.27263
DBN1	-14.6071	55.189	-4.79753	2.13e-06	1.67e-05	4.26304
FZD1	2.45018	5.79217	4.79734	2.14e-06	1.67e-05	4.26216
BUB1B	-2.37018	6.02304	-4.79713	2.14e-06	1.67e-05	4.26121
ALDH2	4.84773	14.3564	4.79712	2.14e-06	1.67e-05	4.26115
USP1	-3.66441	11.0158	-4.7971	2.14e-06	1.67e-05	4.26105
CYB561	7.86568	31.8599	4.79371	2.17e-06	1.69e-05	4.24568
H4C9	-5.36927	9.99289	-4.7934	2.18e-06	1.7e-05	4.24425
GPAA1	-15.9895	59.2979	-4.79324	2.18e-06	1.7e-05	4.24351
ARL2	-7.5168	27.3402	-4.79113	2.2e-06	1.71e-05	4.23394
COX4I1	21.1098	89.8292	4.79073	2.21e-06	1.71e-05	4.23213
CLDN4	-37.6781	96.4956	-4.78977	2.22e-06	1.72e-05	4.22781
FUOM	-5.71173	9.29023	-4.78673	2.25e-06	1.74e-05	4.21402
PPP1R3B	2.68322	7.25369	4.78664	2.25e-06	1.74e-05	4.21359
TNFAIP2	-40.5111	70.4604	-4.78249	2.29e-06	1.78e-05	4.19478
MRPL15	-12.5505	48.8081	-4.78049	2.32e-06	1.79e-05	4.18573
BTG1	6.07936	23.2508	4.78021	2.32e-06	1.8e-05	4.18447
TMEM211	2.9429	3.58329	4.77659	2.36e-06	1.82e-05	4.16807
SLC35B2	-7.02251	32.1199	-4.77592	2.37e-06	1.83e-05	4.16502
TLCD3A	4.57974	15.3961	4.77383	2.39e-06	1.85e-05	4.15561
TMSB15A	-6.52653	6.19662	-4.7694	2.44e-06	1.88e-05	4.13558
SCGB2A1	929.142	959.78	4.76796	2.46e-06	1.89e-05	4.12904
TPM4	-16.9369	64.8175	-4.76729	2.46e-06	1.9e-05	4.12605
LRRN1	-3.83645	2.65755	-4.76667	2.47e-06	1.9e-05	4.12325
UBE2M	-10.8683	52.3175	-4.76343	2.51e-06	1.93e-05	4.1086
ARMCX3	3.70658	14.1863	4.76318	2.51e-06	1.93e-05	4.10745
UBL5	-20.7565	83.5072	-4.76242	2.52e-06	1.93e-05	4.10404
FKBP1A	-15.6052	90.521	-4.76061	2.54e-06	1.95e-05	4.09587
ANLN	-2.29427	5.33081	-4.76012	2.55e-06	1.95e-05	4.09367
NAA40	-2.49525	9.16026	-4.75997	2.55e-06	1.95e-05	4.09298
OBSL1	-7.43593	20.8395	-4.75879	2.57e-06	1.96e-05	4.08765
ATP5F1B	-54.9904	246.332	-4.7562	2.6e-06	1.99e-05	4.07601
AAAS	-2.37438	15.057	-4.7541	2.62e-06	2e-05	4.06654
U2SURP	-2.12604	8.6135	-4.74983	2.68e-06	2.04e-05	4.04728
ARPC2	-5.55835	32.1416	-4.74839	2.7e-06	2.05e-05	4.04082
MYBL2	-22.75	38.8471	-4.7482	2.7e-06	2.05e-05	4.03994
SAP130	-2.36037	10.0858	-4.74759	2.71e-06	2.06e-05	4.03721
CHMP7	2.04787	9.84826	4.74626	2.72e-06	2.07e-05	4.03123
ACSL5	23.657	29.3004	4.74246	2.77e-06	2.1e-05	4.01413
IFT52	-4.12911	14.9348	-4.7377	2.84e-06	2.15e-05	3.99275
TPRKB	-2.80626	11.7848	-4.73669	2.85e-06	2.15e-05	3.98823
PSMA5	-3.7547	20.1223	-4.73604	2.86e-06	2.16e-05	3.98528
MED12	-2.35491	10.4279	-4.7359	2.86e-06	2.16e-05	3.98468
MPZL1	5.93141	24.0051	4.73383	2.89e-06	2.18e-05	3.9754
HEBP1	-2.20595	8.05916	-4.73342	2.89e-06	2.18e-05	3.97353
PALLD	10.9082	19.7583	4.72557	3e-06	2.26e-05	3.93832
SRSF2	-8.30561	48.397	-4.72549	3e-06	2.26e-05	3.93796
TARS2	-3.76128	12.3452	-4.72544	3e-06	2.26e-05	3.93775
TNPO2	-3.17635	16.4434	-4.72292	3.04e-06	2.28e-05	3.92647
SIL1	5.58267	23.4655	4.72228	3.05e-06	2.29e-05	3.9236
IFI35	-9.64432	21.2585	-4.71536	3.15e-06	2.36e-05	3.89262
SMARCD3	-2.92735	6.4156	-4.71098	3.21e-06	2.41e-05	3.87304
NFYA	-2.48342	10.8968	-4.71012	3.23e-06	2.42e-05	3.86919
MRPL12	-18.5143	42.4032	-4.70466	3.31e-06	2.48e-05	3.84484
TMC6	-3.01714	9.00779	-4.70409	3.32e-06	2.48e-05	3.84229
EFEMP2	-6.81578	15.6868	-4.70245	3.35e-06	2.5e-05	3.83497
RAB12	-2.65255	9.94717	-4.70053	3.38e-06	2.52e-05	3.82643
NDUFV1	-11.613	43.2063	-4.70002	3.38e-06	2.52e-05	3.82412
IGFBP4	108.159	200.545	4.6983	3.41e-06	2.54e-05	3.81648
WDR83OS	-10.762	51.4111	-4.69715	3.43e-06	2.55e-05	3.81136
S100A1	-18.0778	15.865	-4.69704	3.43e-06	2.55e-05	3.81084
DDR1	-9.21599	34.4674	-4.69487	3.47e-06	2.58e-05	3.80117
SLC12A2	2.85175	4.74538	4.69479	3.47e-06	2.58e-05	3.80084
NRBP2	-2.85625	7.19054	-4.69275	3.5e-06	2.6e-05	3.79173
RPL18A	-57.5095	189.128	-4.6898	3.55e-06	2.63e-05	3.77859
PDE9A	-2.02332	6.48353	-4.68921	3.56e-06	2.64e-05	3.776
ARPP19	3.18482	15.7519	4.68574	3.62e-06	2.68e-05	3.76057
NME3	16.3006	47.5997	4.68378	3.65e-06	2.7e-05	3.75184
GRK6	-2.63387	13.9435	-4.68093	3.7e-06	2.73e-05	3.73915
TMEM203	-4.91072	26.9446	-4.68075	3.7e-06	2.73e-05	3.73839
HOMER3	-3.51171	11.036	-4.67939	3.73e-06	2.75e-05	3.73235
GASK1B	4.36016	6.18802	4.67786	3.75e-06	2.77e-05	3.72554
TEX264	3.24926	16.9842	4.67757	3.76e-06	2.77e-05	3.72424
DTD1	-2.7485	12.5271	-4.67525	3.8e-06	2.8e-05	3.71394
CRTAC1	-4.94857	2.41459	-4.67447	3.81e-06	2.81e-05	3.7105
FYTTD1	-2.83613	8.46135	-4.67212	3.86e-06	2.84e-05	3.70009
KIF5B	6.41099	28.5931	4.67082	3.88e-06	2.85e-05	3.69431
SDC3	-7.43228	20.0296	-4.66607	3.97e-06	2.91e-05	3.67328
EXT1	-2.30374	7.94509	-4.666	3.97e-06	2.91e-05	3.67294
ZNF622	-3.82338	18.7776	-4.66568	3.97e-06	2.91e-05	3.67154
GBA2	-2.4336	13.451	-4.6621	4.04e-06	2.96e-05	3.65569
HTATSF1	-5.55149	25.3275	-4.66068	4.07e-06	2.98e-05	3.64941
MAGED1	-12.2714	45.6445	-4.65851	4.11e-06	3e-05	3.63981
MAGEC2	-3.4695	1.0102	-4.656	4.16e-06	3.04e-05	3.6287
RPL13	81.8817	279.117	4.65293	4.22e-06	3.08e-05	3.61514
CCT5	-10.853	39.2024	-4.65227	4.23e-06	3.08e-05	3.61223
CCNQ	-3.32175	16.7947	-4.65181	4.24e-06	3.09e-05	3.61019
BHLHE41	-7.06689	9.79514	-4.65082	4.26e-06	3.1e-05	3.60582
BCAS2	-5.7032	28.1997	-4.64987	4.28e-06	3.11e-05	3.6016
CDKN2D	-2.49817	6.43836	-4.64912	4.29e-06	3.12e-05	3.59832
YY1	-2.22581	14.5563	-4.64614	4.35e-06	3.17e-05	3.58514
PIP4K2A	3.25759	11.1948	4.64577	4.36e-06	3.17e-05	3.58351
TAB2	-2.75321	12.5358	-4.64101	4.46e-06	3.24e-05	3.56252
CTSH	16.5657	35.5794	4.63966	4.48e-06	3.26e-05	3.55657
MYOF	4.9936	15.0138	4.63757	4.53e-06	3.28e-05	3.54737
FAM174A	4.42249	15.9341	4.6373	4.53e-06	3.29e-05	3.54617
ELK1	-4.14798	14.0751	-4.63691	4.54e-06	3.29e-05	3.54445
DNAJA2	2.60194	15.8169	4.63372	4.61e-06	3.34e-05	3.53042
PRAF2	-12.1413	34.9097	-4.63315	4.62e-06	3.34e-05	3.52793
ZCCHC17	-3.80067	24.6845	-4.63288	4.63e-06	3.35e-05	3.52671
PDLIM5	4.27966	10.0499	4.6312	4.66e-06	3.37e-05	3.51935
VPS35	2.82222	13.3413	4.63103	4.67e-06	3.37e-05	3.5186
ATXN2L	-5.25889	24.9674	-4.63091	4.67e-06	3.37e-05	3.51806
LZTS3	-4.32779	13.8752	-4.62941	4.7e-06	3.39e-05	3.51149
TMPRSS13	3.25364	6.30482	4.62902	4.71e-06	3.4e-05	3.50975
SUPT16H	-4.69664	20.656	-4.62884	4.71e-06	3.4e-05	3.50896
ARFGAP2	-3.02083	18.283	-4.62542	4.79e-06	3.45e-05	3.49392
RANBP1	-5.21161	18.8579	-4.62482	4.8e-06	3.45e-05	3.49127
PNKD	-7.42699	27.3281	-4.62042	4.9e-06	3.52e-05	3.47195
SEMA3F	-7.43067	19.3066	-4.61971	4.92e-06	3.53e-05	3.46887
IFITM1	-151.097	310.763	-4.61563	5.01e-06	3.59e-05	3.45096
TARDBP	-2.7625	20.1884	-4.61426	5.04e-06	3.61e-05	3.44496
ANO1	16.6292	20.7495	4.61169	5.1e-06	3.65e-05	3.43367
TMED4	-6.18129	37.0958	-4.6115	5.11e-06	3.66e-05	3.43284
NOL3	3.13065	8.99157	4.61107	5.12e-06	3.66e-05	3.43096
DHRSX	2.11617	8.58259	4.60938	5.16e-06	3.69e-05	3.42354
IWS1	-2.41473	14.9312	-4.60458	5.27e-06	3.76e-05	3.40255
CENPW	-23.4496	35.2396	-4.60403	5.29e-06	3.77e-05	3.40015
UPK1B	25.7296	29.1763	4.60092	5.36e-06	3.82e-05	3.38653
PSMD3	-32.0094	37.7836	-4.5981	5.43e-06	3.87e-05	3.37419
TYK2	-3.77158	16.5705	-4.59683	5.46e-06	3.89e-05	3.36865
PJA2	4.51155	14.7132	4.59669	5.47e-06	3.89e-05	3.36803
ABHD14B	5.26858	23.4385	4.59473	5.52e-06	3.92e-05	3.3595
FUNDC1	-3.32546	12.8821	-4.59361	5.55e-06	3.94e-05	3.35459
SCYL1	-5.07239	30.8208	-4.59299	5.56e-06	3.95e-05	3.3519
CDIPT	-5.93383	32.9747	-4.59026	5.63e-06	4e-05	3.33997
TRMT112	-20.3833	102.935	-4.58744	5.7e-06	4.05e-05	3.32765
ATP6V1G1	17.1226	87.5661	4.58619	5.74e-06	4.06e-05	3.32221
PAPSS1	12.1409	35.6009	4.58543	5.76e-06	4.08e-05	3.3189
COL15A1	4.66426	8.24593	4.5833	5.81e-06	4.11e-05	3.30964
CTDSPL	2.09008	8.41756	4.58189	5.85e-06	4.14e-05	3.3035
HDHD3	6.45253	24.3231	4.57848	5.94e-06	4.2e-05	3.28861
SH3BP4	4.45131	16.7609	4.57556	6.02e-06	4.25e-05	3.27592
GADD45G	7.22437	14.5867	4.57224	6.12e-06	4.31e-05	3.26149
MAP2K6	3.59433	7.54614	4.56953	6.19e-06	4.36e-05	3.24972
TOP2A	-8.08695	20.1953	-4.56701	6.26e-06	4.41e-05	3.23875
PTDSS1	-3.10192	15.0347	-4.56628	6.29e-06	4.42e-05	3.2356
B3GALT6	-3.34091	15.687	-4.56305	6.38e-06	4.48e-05	3.22157
SYT13	-2.30617	1.97055	-4.5625	6.4e-06	4.49e-05	3.21916
AHCY	-17.9419	83.1685	-4.56193	6.41e-06	4.5e-05	3.2167
MRPL34	-6.26562	27.0115	-4.56058	6.45e-06	4.52e-05	3.21086
RTL8C	-21.5069	96.9928	-4.56041	6.46e-06	4.52e-05	3.21009
UGDH	9.39975	23.2885	4.5598	6.47e-06	4.53e-05	3.20748
SURF4	12.4894	75.907	4.55427	6.64e-06	4.64e-05	3.1835
HNRNPA0	-5.21679	31.1788	-4.54902	6.8e-06	4.74e-05	3.16076
TBC1D10B	-3.66589	14.8129	-4.54879	6.81e-06	4.75e-05	3.15976
DDX23	-3.50025	23.4028	-4.54563	6.91e-06	4.81e-05	3.14611
AURKB	-5.95677	15.6351	-4.54393	6.96e-06	4.84e-05	3.13874
MAGEA4	-5.6843	2.27769	-4.54387	6.96e-06	4.84e-05	3.1385
TCF19	-3.36223	7.68898	-4.53977	7.09e-06	4.92e-05	3.12077
GPCPD1	7.52874	14.0481	4.53942	7.11e-06	4.93e-05	3.11926
MRM2	-2.03205	10.6674	-4.53701	7.18e-06	4.98e-05	3.10885
SH3PXD2B	2.32615	8.59589	4.53446	7.27e-06	5.03e-05	3.09783
KLF3	2.23017	10.0661	4.53382	7.29e-06	5.04e-05	3.09507
CDC123	-6.47748	31.4982	-4.53312	7.31e-06	5.06e-05	3.09207
CISH	2.76642	7.66932	4.53224	7.34e-06	5.07e-05	3.08827
CRTC2	-3.72326	21.1036	-4.53074	7.39e-06	5.1e-05	3.08179
ACTL8	-4.59522	2.05331	-4.52854	7.47e-06	5.15e-05	3.0723
RND2	-2.432	2.79278	-4.52503	7.59e-06	5.22e-05	3.0572
ACP1	-4.5043	25.2323	-4.52404	7.62e-06	5.24e-05	3.05296
LAD1	22.8059	56.4041	4.52278	7.66e-06	5.26e-05	3.04753
YDJC	-6.28146	26.7705	-4.52199	7.69e-06	5.28e-05	3.04411
CGN	-4.45646	10.5061	-4.52117	7.72e-06	5.29e-05	3.04057
IRS2	-2.71622	2.81852	-4.51955	7.78e-06	5.32e-05	3.0336
ALDH6A1	2.31245	6.87396	4.51793	7.83e-06	5.36e-05	3.02665
CACNG6	-3.00805	2.40828	-4.5179	7.83e-06	5.36e-05	3.02651
SLC43A3	-2.89919	5.04341	-4.51562	7.92e-06	5.41e-05	3.01672
TMEM101	24.4725	40.9827	4.51467	7.95e-06	5.43e-05	3.01263
SLC35C2	-2.22474	10.8307	-4.51367	7.99e-06	5.45e-05	3.00835
SLC6A6	4.05752	12.0606	4.51201	8.05e-06	5.49e-05	3.00121
DYNC1LI2	2.03269	6.91418	4.51182	8.05e-06	5.49e-05	3.00038
VEGFB	-15.7816	63.1686	-4.50938	8.14e-06	5.55e-05	2.98993
RPS16	-201.178	458.614	-4.50788	8.2e-06	5.58e-05	2.98346
CCT4	-13.5969	60.906	-4.50589	8.27e-06	5.63e-05	2.97496
MYG1	-5.22123	27.2577	-4.50487	8.31e-06	5.65e-05	2.97058
TSPAN4	-2.98085	7.99252	-4.50465	8.32e-06	5.66e-05	2.96962
LDHD	3.07158	5.25473	4.50206	8.42e-06	5.72e-05	2.95851
UBA52	-41.0583	182.003	-4.49923	8.53e-06	5.79e-05	2.94637
HDAC5	-2.30626	9.18312	-4.49684	8.62e-06	5.85e-05	2.93616
PITPNA	5.60718	28.2974	4.495	8.69e-06	5.89e-05	2.92827
STEAP1	3.19733	6.57036	4.49439	8.71e-06	5.91e-05	2.92567
CCDC3	-6.57947	8.93303	-4.49435	8.71e-06	5.91e-05	2.92549
CCNG1	9.27437	34.2264	4.49353	8.75e-06	5.92e-05	2.922
MGLL	2.95029	7.14464	4.49343	8.75e-06	5.92e-05	2.92158
DAPK3	3.87958	18.8868	4.49341	8.75e-06	5.92e-05	2.92147
CAT	6.5738	24.2529	4.49243	8.79e-06	5.95e-05	2.91728
TSN	-4.30864	21.5484	-4.48964	8.9e-06	6.01e-05	2.90533
TMEM181	2.32777	10.9589	4.48925	8.92e-06	6.02e-05	2.90369
TRAPPC2L	2.50554	11.6145	4.48923	8.92e-06	6.02e-05	2.90358
MYL6B	-8.32719	27.9089	-4.48518	9.08e-06	6.12e-05	2.8863
NAA50	-4.28465	18.9334	-4.48501	9.09e-06	6.13e-05	2.88554
NRSN2	-4.22041	20.2758	-4.4848	9.1e-06	6.13e-05	2.88466
HMGA2	-2.4388	2.06346	-4.48423	9.12e-06	6.14e-05	2.88225
CD22	-2.15061	1.41858	-4.48388	9.14e-06	6.15e-05	2.88072
ATL2	-2.46597	9.129	-4.4768	9.43e-06	6.33e-05	2.85053
CPSF6	-2.0213	12.5002	-4.47638	9.45e-06	6.34e-05	2.84874
CAPN6	23.1651	25.9727	4.473	9.59e-06	6.43e-05	2.83434
HDAC2	-2.12506	9.82225	-4.47197	9.64e-06	6.45e-05	2.82993
DDB1	-3.18466	20.9398	-4.46868	9.78e-06	6.54e-05	2.81594
GHDC	2.423	12.218	4.4629	1e-05	6.7e-05	2.79135
GPRC5C	-5.94565	14.3325	-4.46246	1.01e-05	6.71e-05	2.78945
CLCF1	-4.00739	10.544	-4.46156	1.01e-05	6.74e-05	2.78563
PDIA6	-19.2609	66.2854	-4.45921	1.02e-05	6.8e-05	2.77564
HMGN4	-7.15509	27.4014	-4.45852	1.02e-05	6.81e-05	2.77271
POLR1E	-2.13278	10.716	-4.4565	1.03e-05	6.87e-05	2.76415
ZC3H3	-3.62531	15.0485	-4.45389	1.05e-05	6.95e-05	2.75308
GADD45B	12.0661	25.8579	4.45174	1.06e-05	7.01e-05	2.74396
DLX6	4.57296	11.8469	4.45116	1.06e-05	7.02e-05	2.74147
PIMREG	-2.2101	4.56715	-4.45096	1.06e-05	7.03e-05	2.74064
KHDC4	-3.10193	10.4173	-4.44995	1.06e-05	7.06e-05	2.73635
LYPLA2	-11.2996	57.0172	-4.44783	1.07e-05	7.12e-05	2.72735
MMP2	39.3207	71.955	4.44699	1.08e-05	7.14e-05	2.7238
GORASP1	2.37104	11.5382	4.44118	1.11e-05	7.31e-05	2.6992
GIT1	-3.99398	17.8309	-4.4393	1.12e-05	7.37e-05	2.69124
EFNB3	-3.20593	5.0528	-4.43813	1.12e-05	7.4e-05	2.68629
SYAP1	3.96918	19.2082	4.43767	1.12e-05	7.41e-05	2.68433
PHB2	-16.4654	98.9407	-4.43131	1.16e-05	7.62e-05	2.65745
SLC25A23	-3.95977	15.4352	-4.43109	1.16e-05	7.62e-05	2.65653
GAD1	3.6951	3.96373	4.43038	1.16e-05	7.63e-05	2.65352
CEP131	-2.56729	10.7999	-4.42912	1.17e-05	7.68e-05	2.64819
TSPAN13	14.0839	44.2554	4.42899	1.17e-05	7.68e-05	2.64767
UBE2Z	-3.93217	23.6153	-4.42814	1.17e-05	7.7e-05	2.64406
APOBEC3B	-3.05765	5.59408	-4.42692	1.18e-05	7.74e-05	2.6389
SNRPE	-11.9881	40.9453	-4.42669	1.18e-05	7.74e-05	2.63794
GANAB	-18.6363	108.517	-4.42594	1.18e-05	7.76e-05	2.6348
PRPS1	-2.78379	13.6851	-4.42346	1.2e-05	7.83e-05	2.62431
TUSC2	-2.87377	16.9622	-4.41816	1.23e-05	8.02e-05	2.60198
MAT2A	-5.6822	24.5135	-4.41797	1.23e-05	8.02e-05	2.60117
BIN1	-2.78902	9.98047	-4.41712	1.23e-05	8.05e-05	2.5976
SPATC1L	-2.82463	7.9293	-4.4148	1.24e-05	8.12e-05	2.58784
MVD	3.68108	11.0967	4.41474	1.24e-05	8.12e-05	2.58758
RAB34	-12.7866	49.5821	-4.41448	1.25e-05	8.13e-05	2.58647
ARAP1	-2.19154	11.6656	-4.41428	1.25e-05	8.13e-05	2.58562
HSD17B10	-24.4027	107.774	-4.40669	1.29e-05	8.39e-05	2.55372
RFK	2.9849	8.9966	4.40628	1.29e-05	8.4e-05	2.55201
COX7B	-7.62027	39.6907	-4.40572	1.3e-05	8.42e-05	2.54962
UQCR11	8.85421	34.6663	4.40544	1.3e-05	8.42e-05	2.54846
SERPINA1	83.912	95.1845	4.40331	1.31e-05	8.5e-05	2.53952
ADM	13.9679	21.4071	4.40192	1.32e-05	8.54e-05	2.53367
TMED7	4.96182	21.0789	4.40003	1.33e-05	8.61e-05	2.52575
NDFIP1	3.63083	21.269	4.39978	1.33e-05	8.62e-05	2.52469
NOSIP	-6.69462	23.6005	-4.39928	1.33e-05	8.63e-05	2.52258
NELFA	-2.1909	11.6233	-4.39631	1.35e-05	8.74e-05	2.51012
TNNT1	-25.2235	17.0427	-4.39141	1.38e-05	8.91e-05	2.48962
ESRP1	-5.14343	20.7479	-4.39066	1.39e-05	8.93e-05	2.48646
WDR5	-2.72286	14.6609	-4.38661	1.41e-05	9.09e-05	2.4695
NIFK	-3.82079	18.838	-4.38638	1.41e-05	9.09e-05	2.46853
RNF40	-2.68814	11.0473	-4.38188	1.44e-05	9.26e-05	2.44972
FAM174C	7.48585	26.352	4.38101	1.45e-05	9.29e-05	2.44609
ZMAT2	-7.0646	39.7336	-4.37857	1.46e-05	9.38e-05	2.43588
GPR27	-2.20889	4.66777	-4.37634	1.48e-05	9.47e-05	2.42658
HMGN2	-21.9849	79.2033	-4.37382	1.49e-05	9.56e-05	2.41605
STRAP	-10.6282	52.5617	-4.37289	1.5e-05	9.6e-05	2.41215
HSPE1	-15.1444	55.2169	-4.37123	1.51e-05	9.66e-05	2.40524
TECR	-6.4855	32.2159	-4.37109	1.51e-05	9.66e-05	2.40464
POLR2K	-5.36258	26.6041	-4.36967	1.52e-05	9.72e-05	2.39873
ATPAF1	-2.00824	11.4192	-4.36876	1.53e-05	9.75e-05	2.39496
DACT2	5.84506	14.2442	4.36814	1.53e-05	9.77e-05	2.39235
PRPF31	-6.97572	34.4583	-4.36759	1.53e-05	9.79e-05	2.39007
TMEM254	3.47001	12.3328	4.36724	1.54e-05	9.8e-05	2.38863
ITPA	-6.96709	34.301	-4.36653	1.54e-05	9.83e-05	2.38565
PUM3	-2.92868	12.817	-4.3636	1.56e-05	9.94e-05	2.37343
ATP8B1	2.47783	7.9666	4.36024	1.58e-05	0.000100719	2.35946
MRPL54	12.3308	36.246	4.35615	1.61e-05	0.000102414	2.34244
SPON2	4.65656	10.265	4.35557	1.62e-05	0.00010264	2.34004
CFB	-4.03911	6.53069	-4.35543	1.62e-05	0.000102671	2.33945
ANAPC16	4.80809	27.998	4.35323	1.63e-05	0.000103568	2.33029
DCTN6	2.12702	11.1683	4.35037	1.65e-05	0.000104729	2.31842
GLRX5	-3.04733	17.5271	-4.34935	1.66e-05	0.000105108	2.31418
PRMT1	-13.7788	54.6603	-4.34669	1.68e-05	0.000106307	2.30314
CDC45	-2.18702	6.50409	-4.3416	1.72e-05	0.000108529	2.28204
PIK3R1	9.94589	18.5285	4.34146	1.72e-05	0.000108561	2.28145
IFT57	-4.90803	17.4557	-4.33252	1.79e-05	0.000112529	2.24444
RBM8A	-5.29113	24.7603	-4.32974	1.81e-05	0.000113797	2.23293
CYC1	-21.8325	86.3462	-4.32938	1.81e-05	0.000113938	2.23145
PLAAT3	-5.47626	11.3197	-4.32929	1.81e-05	0.000113946	2.23108
PRMT2	-2.88325	13.529	-4.32759	1.83e-05	0.00011469	2.22404
CPM	10.888	15.9703	4.32709	1.83e-05	0.000114863	2.22198
PRC1	-2.64281	8.57028	-4.32369	1.86e-05	0.00011647	2.20793
CNN2	13.9192	49.3396	4.32341	1.86e-05	0.000116574	2.20678
PRR13	-5.27571	28.8181	-4.319	1.9e-05	0.000118612	2.18856
CYSTM1	12.8335	48.6954	4.31886	1.9e-05	0.000118643	2.18802
SEMA4C	-3.21199	13.7206	-4.31686	1.92e-05	0.000119492	2.17975
HDAC1	-6.93802	42.6482	-4.31666	1.92e-05	0.00011956	2.17891
UQCC2	-2.70259	10.9042	-4.31531	1.93e-05	0.000120114	2.17338
ANKRD22	3.2577	4.91685	4.3153	1.93e-05	0.000120114	2.17333
CXCL3	2.86423	3.58979	4.31456	1.93e-05	0.000120388	2.17027
UNC50	-2.05287	13.4185	-4.31078	1.97e-05	0.000122311	2.15469
SPECC1	2.76406	7.07435	4.30954	1.98e-05	0.000122931	2.1496
CKAP5	-3.91808	16.1484	-4.30753	2e-05	0.000123896	2.14131
TLCD1	-4.07978	13.5782	-4.3049	2.02e-05	0.000125081	2.1305
ZC3H15	-4.00679	21.9075	-4.30285	2.04e-05	0.000126042	2.12207
ZNF524	3.67098	15.7093	4.30129	2.05e-05	0.000126735	2.11568
DNAJC22	2.89878	6.5673	4.29783	2.08e-05	0.000128371	2.10146
UNC13D	-2.44869	4.13524	-4.29478	2.11e-05	0.000129945	2.08891
COL1A2	46.9969	91.3849	4.29228	2.13e-05	0.000131254	2.07867
RPL41	-94.0614	213.368	-4.29194	2.13e-05	0.000131404	2.0773
TMEM69	-2.03152	12.2813	-4.28409	2.21e-05	0.00013557	2.04512
CBX1	-7.25178	31.1095	-4.2785	2.26e-05	0.000138673	2.02225
S1PR2	-2.45625	9.25785	-4.27778	2.27e-05	0.00013902	2.01929
CXCL16	-9.47261	29.1471	-4.27652	2.28e-05	0.000139649	2.01414
GPI	-15.4528	61.5679	-4.2757	2.29e-05	0.000140102	2.01078
GOLM2	2.82673	12.6734	4.27527	2.29e-05	0.000140318	2.00903
LRATD2	-6.4124	14.175	-4.27494	2.3e-05	0.00014043	2.00768
MARCHF2	2.58765	15.811	4.27419	2.31e-05	0.000140843	2.00461
MEX3A	-5.98255	16.8423	-4.27367	2.31e-05	0.000141113	2.00251
BOP1	-8.49206	30.4219	-4.27268	2.32e-05	0.000141676	1.99845
ATG9A	-2.24894	13.3352	-4.26953	2.35e-05	0.000143484	1.98558
ARL16	-3.01618	13.9927	-4.26724	2.38e-05	0.000144638	1.97624
UBXN1	-9.21627	55.54	-4.26694	2.38e-05	0.000144778	1.97503
NEDD8	-3.67683	19.8324	-4.2659	2.39e-05	0.000145342	1.97077
GGT1	3.8246	7.4659	4.26459	2.4e-05	0.000146116	1.96546
MGAT4B	-5.27049	27.3133	-4.26243	2.43e-05	0.000147394	1.95665
LRRC26	5.09832	4.89163	4.26079	2.44e-05	0.000148397	1.94995
SNRNP40	-2.28966	10.7224	-4.25844	2.47e-05	0.000149816	1.94037
OLFM2	-7.802	12.0757	-4.25263	2.53e-05	0.000153327	1.91673
FUT2	3.30431	8.04139	4.25114	2.55e-05	0.000154215	1.9107
C19orf12	-3.43242	6.22647	-4.2508	2.55e-05	0.000154392	1.90931
CD46	5.68946	22.0359	4.24915	2.57e-05	0.000155445	1.9026
RNF144B	-4.3381	12.1751	-4.24824	2.58e-05	0.000155959	1.8989
NR2C2AP	-3.44802	14.2214	-4.24606	2.6e-05	0.000157333	1.89003
MPC2	5.58592	19.7019	4.24589	2.61e-05	0.000157401	1.88933
ITPK1	4.90313	23.232	4.24492	2.62e-05	0.000157956	1.88543
MAP2K2	6.76634	33.9258	4.24309	2.64e-05	0.000159058	1.87798
SUPT6H	-2.40033	14.714	-4.24282	2.64e-05	0.00015914	1.87691
RPS27A	-45.9613	217.953	-4.24134	2.66e-05	0.000159992	1.87089
DUSP6	9.27734	24.1222	4.23933	2.68e-05	0.000161198	1.86274
SNN	-3.60547	12.7434	-4.23502	2.73e-05	0.000164007	1.84526
RPL7A	150.866	741.468	4.23261	2.76e-05	0.000165606	1.83553
GNPAT	3.98792	22.9657	4.23098	2.78e-05	0.000166721	1.8289
ORMDL3	-23.8735	31.1893	-4.23087	2.78e-05	0.000166746	1.82847
NDUFS6	-26.5046	65.9108	-4.22789	2.81e-05	0.000168733	1.81642
LSM7	13.6998	54.4021	4.2259	2.84e-05	0.000169967	1.80838
SRARP	2.73529	2.30755	4.22545	2.84e-05	0.000170243	1.80655
CDKN1C	-10.8124	20.8036	-4.22135	2.89e-05	0.000173209	1.78997
MPV17L2	-2.36922	11.5931	-4.22085	2.9e-05	0.000173522	1.78798
GSTP1	-140.269	550.094	-4.21988	2.91e-05	0.000174143	1.78403
VRK1	-2.00259	7.55804	-4.21911	2.92e-05	0.00017466	1.78094
DAPL1	-5.0583	4.44206	-4.2179	2.94e-05	0.000175514	1.77605
PTPRA	-2.73799	19.0985	-4.21694	2.95e-05	0.000176073	1.77218
AIMP2	-2.44733	12.1078	-4.21493	2.97e-05	0.000177374	1.76407
RPA2	-4.32257	25.3189	-4.21293	3e-05	0.000178625	1.756
TMEM208	5.18355	26.8685	4.21189	3.01e-05	0.000179309	1.75182
SOD1	-24.0953	120.866	-4.21032	3.03e-05	0.00018041	1.74547
GRB2	-4.79127	29.2178	-4.20764	3.07e-05	0.00018209	1.73471
CYCS	-5.35487	22.2259	-4.20652	3.08e-05	0.000182911	1.73017
FKBP8	-30.4366	160.83	-4.20643	3.08e-05	0.000182924	1.72982
ATP6V1D	2.02862	12.5848	4.20427	3.11e-05	0.000184563	1.72112
SPTBN1	3.90026	14.9226	4.20241	3.14e-05	0.000185865	1.71363
BAG3	6.49811	21.3547	4.20027	3.17e-05	0.000187164	1.70505
ALDH3A2	7.18312	19.9929	4.19903	3.18e-05	0.000188047	1.70004
LOXL2	3.6016	8.53186	4.19564	3.23e-05	0.000190607	1.68642
LPIN2	-2.31761	7.7097	-4.19443	3.25e-05	0.000191301	1.68157
USP43	2.1247	5.12015	4.19339	3.26e-05	0.000191911	1.67742
PFN2	-11.5109	40.3875	-4.19194	3.28e-05	0.000193048	1.67157
NEO1	-2.99156	10.6818	-4.189	3.32e-05	0.000195294	1.65981
ILF2	-24.2679	120.814	-4.18873	3.33e-05	0.000195449	1.65871
NDRG3	-2.60703	15.3018	-4.1883	3.33e-05	0.0001957	1.65699
CIR1	-2.40085	11.8636	-4.1847	3.38e-05	0.000198542	1.64255
EXT2	-4.273	17.1174	-4.184	3.39e-05	0.00019901	1.63976
TPMT	-2.44704	12.9205	-4.18392	3.4e-05	0.000199019	1.63943
SERPINB1	10.7714	32.03	4.1797	3.46e-05	0.000201997	1.62253
HOMER2	3.33308	8.52002	4.17736	3.49e-05	0.000203718	1.61318
EPOR	-4.57841	9.01111	-4.17627	3.51e-05	0.000204604	1.6088
USP19	-2.28233	14.5402	-4.17276	3.56e-05	0.000207419	1.5948
ENOPH1	4.16942	23.6949	4.17053	3.59e-05	0.0002092	1.58589
MAPK3	-5.85051	18.9624	-4.16967	3.61e-05	0.000209836	1.58246
RPN1	-18.5293	127.765	-4.1696	3.61e-05	0.000209836	1.58218
RCOR2	-9.42748	9.72809	-4.16873	3.62e-05	0.000210358	1.57872
PRUNE1	-3.65228	14.174	-4.16736	3.64e-05	0.00021133	1.57324
KCNG1	-2.50449	2.65243	-4.16649	3.66e-05	0.000212054	1.56974
MSX2	11.522	16.4615	4.1646	3.69e-05	0.000213503	1.5622
LRG1	8.04335	17.7755	4.1644	3.69e-05	0.000213577	1.56143
PCNA	-21.0703	83.3765	-4.16437	3.69e-05	0.000213577	1.56131
ERO1A	5.92014	16.5605	4.16114	3.74e-05	0.00021645	1.54844
INSIG1	4.79972	13.2908	4.16037	3.75e-05	0.000217029	1.54536
SF3B4	-12.7909	67.131	-4.15753	3.8e-05	0.000219388	1.53406
GABARAPL2	3.57524	20.5489	4.15627	3.82e-05	0.000220363	1.52904
KIAA0100	-3.27274	14.9554	-4.15463	3.84e-05	0.000221768	1.52249
YBX3	-4.04848	19.7564	-4.15455	3.85e-05	0.000221775	1.52218
YWHAQ	-18.2141	96.3762	-4.15255	3.88e-05	0.00022359	1.51422
RPN2	-36.3448	179.02	-4.15188	3.89e-05	0.000224157	1.51156
FAM174B	5.14019	17.0511	4.15174	3.89e-05	0.00022422	1.51101
KCNK5	-2.54196	7.53514	-4.15156	3.89e-05	0.00022433	1.51027
PSMC5	-6.39383	38.7326	-4.15102	3.9e-05	0.000224766	1.50816
CNOT11	5.74595	29.7487	4.14892	3.94e-05	0.000226704	1.4998
FBXO17	-2.98719	2.62914	-4.14772	3.96e-05	0.000227783	1.49505
WSB2	2.96666	16.9553	4.14684	3.97e-05	0.000228566	1.49153
GJB3	-2.52493	4.01462	-4.14274	4.04e-05	0.000232411	1.47527
PARM1	3.90187	6.10359	4.14125	4.07e-05	0.000233739	1.46934
CD40	-3.66101	6.54309	-4.13788	4.13e-05	0.000237011	1.45597
NSFL1C	-2.04465	15.6712	-4.13649	4.15e-05	0.000238191	1.45046
C1orf210	-3.28969	12.5409	-4.13639	4.15e-05	0.000238218	1.45007
NCLN	7.9495	33.9683	4.13565	4.16e-05	0.000238824	1.44713
LAMB1	9.71473	26.736	4.13434	4.19e-05	0.000239853	1.44196
FNDC3A	4.88803	10.9389	4.13412	4.19e-05	0.000240008	1.44108
C2	-2.76768	4.56042	-4.13395	4.19e-05	0.000240108	1.44041
PSMD4	-16.787	79.3325	-4.13322	4.21e-05	0.000240777	1.43751
PES1	-6.37033	25.7919	-4.13249	4.22e-05	0.000241448	1.43461
MSMO1	3.71225	14.6209	4.12886	4.28e-05	0.000244867	1.42027
SERPINA5	29.4241	32.4351	4.12826	4.3e-05	0.000245416	1.41788
PRDX3	8.99565	45.2997	4.12699	4.32e-05	0.000246656	1.41286
ENKD1	3.92153	13.1638	4.12623	4.33e-05	0.00024737	1.40986
UBA7	-4.29057	14.517	-4.12537	4.35e-05	0.000248193	1.40646
DEDD2	-2.73477	14.8987	-4.12509	4.35e-05	0.000248411	1.40535
KCNN4	10.0514	16.2888	4.12011	4.44e-05	0.000253285	1.38568
GNL3	-5.06225	25.7845	-4.11984	4.45e-05	0.000253424	1.38461
ACVR1	2.00834	9.67432	4.11772	4.49e-05	0.000255392	1.37623
POMGNT2	-3.55745	13.786	-4.1165	4.51e-05	0.000256468	1.37144
ZRSR2	2.13692	10.1818	4.1141	4.56e-05	0.000258838	1.36196
NET1	6.37217	25.882	4.11362	4.57e-05	0.000259286	1.36005
DIPK2A	-2.37767	4.94176	-4.11121	4.61e-05	0.000261759	1.35057
WNT5B	-5.73756	3.6571	-4.10874	4.66e-05	0.000264085	1.34085
NBR1	2.37977	13.1193	4.10664	4.7e-05	0.000266013	1.33257
STX4	-3.09983	13.4516	-4.10659	4.7e-05	0.000266013	1.33238
ADAM9	5.23678	12.8665	4.1061	4.71e-05	0.000266484	1.33044
NUDT5	-2.45767	14.1507	-4.1051	4.73e-05	0.000267446	1.32651
SUSD3	-5.05811	7.28689	-4.10133	4.81e-05	0.000271385	1.31169
HEXB	5.56085	22.651	4.10053	4.82e-05	0.000272208	1.30853
PRKAR1B	-2.23766	9.67569	-4.09788	4.88e-05	0.000275002	1.2981
LACTB2	-2.10534	6.18232	-4.09757	4.88e-05	0.000275214	1.29692
CALM1	8.11669	52.3848	4.09755	4.89e-05	0.000275214	1.29683
ATP5IF1	16.7899	76.2641	4.09547	4.93e-05	0.000277451	1.28867
NREP	-3.14172	8.6144	-4.09536	4.93e-05	0.000277507	1.28821
SESN3	2.52018	6.66046	4.09426	4.95e-05	0.000278694	1.28392
PTPN18	3.71808	16.495	4.09292	4.98e-05	0.000280102	1.27864
SLCO2A1	5.92745	8.79564	4.09238	4.99e-05	0.000280572	1.27651
CCT3	-17.8026	104.777	-4.08995	5.04e-05	0.000283184	1.26698
PIK3R3	5.01182	15.3894	4.08727	5.1e-05	0.000285944	1.2565
KCNK1	2.83725	9.40979	4.08607	5.12e-05	0.0002873	1.25177
CCDC170	3.07128	4.80878	4.08561	5.13e-05	0.000287763	1.24999
NONO	-13.3616	87.367	-4.08463	5.16e-05	0.000288775	1.24614
LOXL1	-4.57145	13.2515	-4.08347	5.18e-05	0.000290088	1.24161
DOK7	-2.51044	3.75485	-4.08284	5.19e-05	0.000290768	1.23913
ITPKB	2.9597	9.55546	4.08225	5.21e-05	0.000291396	1.23683
CLTA	-11.695	83.7713	-4.0819	5.21e-05	0.00029174	1.23545
RHNO1	-2.73495	15.8182	-4.07859	5.29e-05	0.000295532	1.22249
DMTN	4.03302	14.8134	4.07399	5.39e-05	0.000301066	1.20451
RAB32	-4.22463	14.3669	-4.07345	5.4e-05	0.000301648	1.20242
CBX5	-2.69073	10.9803	-4.07149	5.45e-05	0.000303595	1.19475
UPK3B	-7.63173	4.71275	-4.07139	5.45e-05	0.000303613	1.19438
COMMD7	-4.26076	23.9556	-4.07134	5.45e-05	0.000303613	1.19415
NEK6	4.01655	14.9719	4.07017	5.47e-05	0.000304847	1.18962
EPHX1	64.5314	174.731	4.06603	5.57e-05	0.000309748	1.17346
C1orf53	-2.36241	7.01365	-4.06555	5.58e-05	0.000310281	1.17157
C1orf122	-5.36356	19.6314	-4.06482	5.6e-05	0.000310954	1.16873
SND1	8.86134	52.3758	4.06313	5.64e-05	0.000312956	1.16216
ENY2	-2.13468	10.1593	-4.05876	5.74e-05	0.000318314	1.14513
DRAM1	2.48999	7.88313	4.05489	5.83e-05	0.000323177	1.13007
PCMT1	-3.34916	21.5559	-4.05356	5.87e-05	0.000324683	1.1249
DCAF12	-3.24736	17.2227	-4.05324	5.87e-05	0.000325021	1.12365
OLFML2B	3.587	8.17124	4.05308	5.88e-05	0.000325148	1.12301
ATP5PO	-7.91846	28.02	-4.04828	5.99e-05	0.000331207	1.10436
FABP6	-4.43308	5.70836	-4.04827	5.99e-05	0.000331207	1.10432
FBLN1	136.83	199.751	4.04433	6.09e-05	0.000336046	1.08902
RPL15	23.1075	153.904	4.04396	6.1e-05	0.000336396	1.08758
UBAP1	-4.20175	24.9616	-4.0421	6.15e-05	0.000338762	1.08037
RRP9	-5.54461	26.77	-4.04195	6.15e-05	0.000338762	1.07979
APLP1	-5.15883	5.79838	-4.04192	6.15e-05	0.000338762	1.07966
TCF7L1	-5.77166	14.4941	-4.04167	6.16e-05	0.000339008	1.07871
KLK6	-24.1165	14.653	-4.04109	6.18e-05	0.000339634	1.07645
ABHD17C	2.65966	9.91164	4.04082	6.18e-05	0.000339911	1.07542
SCP2	2.69714	13.3457	4.04055	6.19e-05	0.000340192	1.07438
TMEM106C	-6.07865	25.1214	-4.03909	6.23e-05	0.000341859	1.06872
SRSF7	-4.37179	37.0512	-4.03189	6.41e-05	0.000351175	1.04081
NECAB3	-3.60556	9.1396	-4.03149	6.42e-05	0.00035165	1.03927
SEC14L1	3.28073	11.1615	4.0305	6.45e-05	0.000352988	1.03544
NFKBIE	-3.16128	11.7415	-4.0276	6.53e-05	0.000356821	1.02424
SERPINA4	2.03987	2.44819	4.02719	6.54e-05	0.000357322	1.02265
FAIM2	2.10289	2.67434	4.02671	6.55e-05	0.000357935	1.02078
IGF2	-525.251	185.939	-4.02508	6.6e-05	0.000360139	1.01449
SINHCAF	-5.4695	14.2627	-4.02438	6.62e-05	0.000361079	1.01177
EFS	-2.66408	4.55195	-4.02317	6.65e-05	0.000362676	1.0071
UQCC3	-5.27222	18.6852	-4.02276	6.66e-05	0.000363185	1.00552
PNOC	-6.51538	3.96371	-4.02138	6.7e-05	0.000365045	1.00019
RGS5	3.42548	6.27562	4.0186	6.77e-05	0.000368617	0.98947
RHOC	10.1175	53.582	4.0175	6.81e-05	0.000370181	0.985232
MEAF6	-3.21551	19.3182	-4.0172	6.81e-05	0.000370537	0.984067
HCFC1	-3.37192	15.5188	-4.01663	6.83e-05	0.000371128	0.981885
RPUSD1	-3.64545	16.7016	-4.0166	6.83e-05	0.000371128	0.981782
ATP5F1D	20.1795	66.494	4.01463	6.89e-05	0.000373938	0.974172
H1-2	-78.6056	106.759	-4.01301	6.93e-05	0.000376224	0.967924
ACADS	3.15752	11.5256	4.01106	6.99e-05	0.000378925	0.96042
KLHDC9	3.20293	11.3817	4.01001	7.02e-05	0.000380346	0.956381
DDIT3	-6.09477	21.0774	-4.00926	7.04e-05	0.000381093	0.953493
CUTA	-20.7188	104.382	-4.00428	7.18e-05	0.000388846	0.934322
ATXN7L3B	-3.39388	17.2308	-4.00132	7.27e-05	0.000393359	0.922966
RBBP7	10.5188	38.5182	4.00108	7.28e-05	0.000393639	0.922037
ERICH2	3.26405	7.70908	3.99947	7.33e-05	0.000396124	0.915867
LIMS1	3.26891	11.929	3.99936	7.33e-05	0.000396206	0.915412
LYPD1	-8.95271	11.1226	-3.99812	7.37e-05	0.000397889	0.910649
MAN1A1	3.40313	7.01461	3.9973	7.39e-05	0.000399114	0.907504
SCARB2	5.69206	32.6893	3.99292	7.53e-05	0.000405089	0.890732
PDXK	-4.99771	18.4403	-3.99247	7.54e-05	0.000405596	0.888997
RAB7A	-10.9197	87.9631	-3.98981	7.62e-05	0.000409697	0.878776
DDX39B	-2.68929	12.1663	-3.98947	7.63e-05	0.000410012	0.877488
SIX1	-2.07308	2.8506	-3.98648	7.73e-05	0.000414843	0.866025
RBPMS	2.69513	9.02525	3.98627	7.73e-05	0.000415069	0.865254
FKBP9	-5.20918	23.4681	-3.98544	7.76e-05	0.000416363	0.862074
CA12	7.71159	13.1197	3.98485	7.78e-05	0.000417142	0.859802
TWF1	3.99981	15.6676	3.98336	7.83e-05	0.000419338	0.854098
FBXL14	-2.08541	6.70795	-3.97716	8.03e-05	0.000429006	0.830384
PERP	19.0398	64.8196	3.97349	8.15e-05	0.000435099	0.816381
TESC	12.5603	15.4059	3.97321	8.16e-05	0.000435402	0.815298
PHF1	-3.10304	15.2376	-3.96973	8.27e-05	0.000440827	0.802051
VAMP2	5.40348	17.3856	3.96903	8.3e-05	0.000441847	0.799369
IRF6	5.43487	19.5749	3.96784	8.34e-05	0.000443742	0.79484
SH3BGRL	11.0469	40.6975	3.96406	8.46e-05	0.000449994	0.780432
FAM168B	-4.39427	21.7807	-3.96258	8.52e-05	0.000452212	0.774795
ARMCX2	-4.59035	14.4119	-3.95802	8.67e-05	0.000459521	0.757455
[truncated: 154 more rows]

## Sheet: Table S3
Table S3. The CRGPI score and group for pancancer of TCGA
patient	OS_time	OS_status (0 Alive, 1 Dead)	ATF5	FBXO46	P2RX4	SMARCD3	DAPK3	C1orf53	Type	CancerType	CRGPI	Risk
TCGA-OR-A5KZ-01	125	1	5.15523	2.77668	2.3787	4.66569	4.87772	3.31351	Tumor	ACC	3.16773	high
TCGA-OR-A5LC-01	159	1	5.80334	3.12953	2.091	5.4875	4.27581	2.48035	Tumor	ACC	3.81318	high
TCGA-P6-A5OF-01	207	1	5.21062	2.53925	2.4714	5.0582	4.33849	1.81587	Tumor	ACC	3.00883	high
TCGA-OR-A5K9-01	344	1	7.72853	3.5559	2.23489	4.66609	4.31867	4.34138	Tumor	ACC	4.1491	high
TCGA-OR-A5J5-01	365	1	5.8379	2.6333	2.1683	5.54784	4.0765	3.10622	Tumor	ACC	3.81333	high
TCGA-P6-A5OG-01	383	1	4.22922	3.06224	1.46178	2.92055	4.82856	1.38904	Tumor	ACC	3.07549	high
TCGA-OR-A5JS-01	383	0	6.81188	3.07723	2.18784	4.02022	3.79585	2.51825	Tumor	ACC	3.54623	high
TCGA-OR-A5KY-01	391	1	6.18438	2.75624	1.68705	4.34247	4.73129	3.54428	Tumor	ACC	3.74361	high
TCGA-OR-A5JP-01	464	0	5.31726	2.54342	1.35051	3.53043	5.11122	4.47746	Tumor	ACC	3.74446	high
TCGA-OR-A5J7-01	490	1	6.47709	2.40323	1.96006	3.4739	3.87801	3.62836	Tumor	ACC	3.54006	high
TCGA-OR-A5JJ-01	490	1	5.11578	2.96732	2.41587	5.05287	4.48271	3.29733	Tumor	ACC	3.45718	high
TCGA-OR-A5K5-01	498	1	5.94386	2.64613	2.98157	3.42428	4.82372	4.19451	Tumor	ACC	2.66755	low
TCGA-OR-A5JG-01	541	1	5.97201	2.20286	2.04105	4.90172	4.94842	4.44303	Tumor	ACC	3.51753	high
TCGA-OR-A5LT-01	549	0	3.66967	2.52018	2.39534	4.05327	3.91299	2.99196	Tumor	ACC	3.17962	high
TCGA-OR-A5JB-01	551	1	4.59953	3.63709	1.99035	1.18092	3.11088	2.88932	Tumor	ACC	3.46007	high
TCGA-OR-A5JY-01	552	1	4.40719	2.33527	2.54771	2.51409	3.54916	3.86365	Tumor	ACC	2.98021	high
TCGA-OR-A5JM-01	562	1	5.47883	2.60006	2.36907	2.47894	4.1483	3.72596	Tumor	ACC	2.95948	high
TCGA-OR-A5J8-01	579	1	6.68931	2.00131	2.95403	3.38676	4.42718	2.36491	Tumor	ACC	2.32981	low
TCGA-PK-A5H9-01	616	0	3.14609	2.61052	2.54169	3.82766	3.96246	3.96981	Tumor	ACC	3.22894	high
TCGA-OR-A5LE-01	662	1	4.52422	2.31763	2.33508	4.42698	3.70848	4.10726	Tumor	ACC	3.60504	high
TCGA-OR-A5LA-01	719	0	3.47693	1.53811	1.7534	4.75395	3.01755	3.04349	Tumor	ACC	3.88101	high
TCGA-OR-A5K8-01	749	0	4.55473	2.31142	1.9726	4.64508	3.96283	2.81283	Tumor	ACC	3.53387	high
TCGA-PA-A5YG-01	756	0	4.53814	2.16409	2.20008	4.00411	3.40903	2.64754	Tumor	ACC	3.32525	high
TCGA-OR-A5JZ-01	822	0	3.88287	1.57126	1.95956	3.87902	4.6558	2.99978	Tumor	ACC	2.86421	high
TCGA-OR-A5LR-01	853	0	4.0512	2.24627	2.11911	3.86172	3.77543	2.78157	Tumor	ACC	3.25164	high
TCGA-OR-A5L6-01	861	0	4.52803	1.82669	1.73841	4.5863	3.43142	3.33586	Tumor	ACC	3.87971	high
TCGA-OR-A5L9-01	871	0	3.69212	1.10282	1.09533	3.1804	2.21077	2.2293	Tumor	ACC	3.96603	high
TCGA-OR-A5L8-01	885	0	5.07692	2.8921	2.54437	4.94049	3.35321	2.76237	Tumor	ACC	3.64512	high
TCGA-OR-A5JT-01	907	0	4.24743	1.69429	1.87175	4.40258	3.70374	3.40758	Tumor	ACC	3.5545	high
TCGA-OR-A5JA-01	922	1	5.41263	2.64379	2.06725	4.36229	5.03895	3.20071	Tumor	ACC	3.18946	high
TCGA-OR-A5JX-01	950	0	4.29016	2.06465	1.6934	3.97681	3.84304	2.35858	Tumor	ACC	3.41614	high
TCGA-OR-A5L4-01	967	0	4.51225	2.36349	2.24258	3.96564	4.3072	4.29345	Tumor	ACC	3.36556	high
TCGA-OR-A5K2-01	994	1	4.84087	2.34695	1.59584	3.19031	4.53436	4.31438	Tumor	ACC	3.57054	high
TCGA-OR-A5K0-01	1029	0	6.96171	2.8449	2.00349	4.2026	4.88849	1.86934	Tumor	ACC	3.0768	high
TCGA-OR-A5K4-01	1082	0	3.33992	2.86811	1.87644	4.86335	4.6708	3.97857	Tumor	ACC	3.83734	high
TCGA-OR-A5LS-01	1096	0	6.12501	2.00657	1.60394	5.27697	3.62422	4.29636	Tumor	ACC	4.532	high
TCGA-OR-A5JQ-01	1103	0	4.44214	2.43182	2.44201	4.41162	4.1001	2.9094	Tumor	ACC	3.13463	high
TCGA-OR-A5LJ-01	1105	1	5.95521	3.73748	2.21141	4.73684	3.13649	0.717177	Tumor	ACC	3.81133	high
TCGA-OU-A5PI-01	1171	0	5.99236	2.0388	1.93293	4.65165	3.08642	2.84792	Tumor	ACC	3.89521	high
TCGA-OR-A5JO-01	1194	0	3.29133	2.78137	2.86076	4.15533	4.30702	3.13668	Tumor	ACC	2.85572	low
TCGA-OR-A5LD-01	1197	1	5.39768	2.43737	1.57981	4.21068	2.86451	3.87397	Tumor	ACC	4.65246	high
TCGA-PK-A5HA-01	1201	0	4.64494	3.55976	2.25557	4.10239	5.35944	2.24455	Tumor	ACC	2.97	high
TCGA-OR-A5LB-01	1204	1	6.07166	2.41102	2.62425	4.44734	4.07561	3.52513	Tumor	ACC	3.18638	high
TCGA-PK-A5HB-01	1293	0	5.45871	2.39492	3.17425	2.34821	4.44155	2.82082	Tumor	ACC	2.17902	low
TCGA-OR-A5L5-01	1317	0	3.76265	1.84785	1.88929	4.08973	3.39202	3.40207	Tumor	ACC	3.63198	high
TCGA-OR-A5J9-01	1352	0	5.35346	2.87737	2.15007	4.96761	4.49493	3.57443	Tumor	ACC	3.67702	high
TCGA-OR-A5J1-01	1355	1	3.61739	2.23785	1.0965	3.57222	3.81494	2.47601	Tumor	ACC	3.87518	high
TCGA-OR-A5KX-01	1364	0	5.44551	3.99898	2.69417	3.93416	3.75549	3.71161	Tumor	ACC	3.74316	high
TCGA-OR-A5KO-01	1414	0	4.52179	3.18562	1.92866	4.80356	4.5769	2.71966	Tumor	ACC	3.66411	high
TCGA-OR-A5K6-01	1493	0	6.8658	2.45617	2.28081	3.84249	3.25466	2.83007	Tumor	ACC	3.49234	high
TCGA-OR-A5JK-01	1497	0	5.27473	2.38145	1.70434	5.11019	4.05305	3.12918	Tumor	ACC	3.97872	high
TCGA-OR-A5LG-01	1589	0	4.44531	3.1367	2.12399	3.87628	3.54481	3.18403	Tumor	ACC	3.78809	high
TCGA-OR-A5LL-01	1613	1	4.33629	1.77391	1.85852	4.07166	3.649	2.66964	Tumor	ACC	3.36074	high
TCGA-OR-A5J2-01	1677	1	7.91386	2.62811	1.96177	4.10656	3.59774	3.02618	Tumor	ACC	3.82018	high
TCGA-OR-A5JC-01	1750	1	5.52107	2.52942	2.22312	3.7497	4.35328	2.84881	Tumor	ACC	3.07942	high
TCGA-OR-A5LP-01	1857	0	4.8944	2.07011	2.00582	3.87182	3.78097	2.52025	Tumor	ACC	3.23629	high
TCGA-OR-A5LM-01	1858	0	5.20943	1.78283	2.0198	5.45416	3.61659	3.52149	Tumor	ACC	3.86036	high
TCGA-OR-A5JF-01	2015	0	5.5124	2.33224	1.85028	4.37714	4.16044	2.75422	Tumor	ACC	3.49392	high
TCGA-OR-A5JV-01	2023	0	3.71316	2.17149	1.76861	4.05299	3.0928	2.81764	Tumor	ACC	3.83647	high
TCGA-OR-A5JL-01	2056	0	3.9166	1.80267	2.62196	5.29163	3.23391	4.52345	Tumor	ACC	3.70411	high
TCGA-OR-A5KW-01	2076	0	8.67886	2.2723	2.43856	4.91027	4.93842	3.74101	Tumor	ACC	3.1655	high
TCGA-OR-A5J3-01	2091	0	8.46402	2.26312	2.20299	5.12525	4.32928	3.51913	Tumor	ACC	3.58234	high
TCGA-OR-A5JE-01	2105	1	6.23451	2.41536	2.11988	2.98542	4.32937	4.56555	Tumor	ACC	3.31896	high
TCGA-OR-A5JW-01	2202	0	5.1466	1.96412	1.4709	4.15284	3.6242	2.85495	Tumor	ACC	3.84285	high
TCGA-OR-A5JI-01	2331	0	4.09355	1.97596	1.78758	3.69829	3.58441	2.99563	Tumor	ACC	3.48519	high
TCGA-OR-A5LN-01	2342	0	3.87119	1.94568	1.51279	3.87596	2.96743	2.77121	Tumor	ACC	3.96106	high
TCGA-OR-A5LH-01	2385	1	4.15964	2.52602	2.23805	6.03648	3.73499	4.26344	Tumor	ACC	4.28135	high
TCGA-OR-A5LO-01	2405	1	6.40597	2.27462	3.15753	4.50691	3.89811	3.5507	Tumor	ACC	2.8743	high
TCGA-OR-A5J6-01	2703	0	3.12236	2.26808	3.03039	5.27778	3.82069	3.79298	Tumor	ACC	3.13666	high
TCGA-OR-A5LK-01	2740	0	4.26162	1.98265	2.29878	4.55113	3.18468	2.6816	Tumor	ACC	3.4179	high
TCGA-OR-A5KT-01	2895	0	4.1823	1.87885	2.17332	5.09906	4.34199	2.72453	Tumor	ACC	3.16642	high
TCGA-OR-A5JD-01	3038	0	4.46093	2.27425	2.00572	4.18291	3.75634	1.94674	Tumor	ACC	3.25945	high
TCGA-OR-A5K1-01	3289	0	3.78994	1.97398	1.91002	5.29317	3.70797	3.71012	Tumor	ACC	3.95237	high
TCGA-OR-A5K3-01	3465	0	4.48785	1.80608	1.65962	4.59975	4.02394	3.64645	Tumor	ACC	3.75141	high
TCGA-PK-A5H8-01	3623	0	4.82474	2.53906	2.12312	5.25867	4.05046	3.37596	Tumor	ACC	3.78	high
TCGA-OR-A5JR-01	3688	0	3.91506	1.94158	1.49228	4.60674	3.59795	2.76019	Tumor	ACC	3.9017	high
TCGA-OR-A5KV-01	3878	0	5.32475	1.94739	1.73459	5.067	4.5981	3.80532	Tumor	ACC	3.68847	high
TCGA-OR-A5L3-01	4628	0	5.10961	1.59273	0.809455	3.77287	2.34606	2.25798	Tumor	ACC	4.64454	high
TCGA-OR-A5KU-01	4673	0	5.89039	2.24183	2.47085	4.57358	4.47402	2.59841	Tumor	ACC	2.92675	high
TCGA-E7-A8O8-01	13	0	4.75287	3.8048	1.6582	1.21219	3.89195	3.11621	Tumor	BLCA	3.52155	high
TCGA-GC-A4ZW-01	15	0	3.26112	3.66996	2.17759	2.18441	4.99857	3.45286	Tumor	BLCA	2.95539	high
TCGA-E7-A5KE-01	17	0	3.6996	4.39816	2.17221	1.84138	3.8889	2.84892	Tumor	BLCA	3.42569	high
TCGA-4Z-AA80-01	19	1	4.18426	4.23103	1.20506	0.795843	3.50108	1.09925	Tumor	BLCA	3.59879	high
TCGA-YC-A9TC-01	20	1	4.89032	3.70431	1.83777	2.63494	4.64753	2.86455	Tumor	BLCA	3.36006	high
TCGA-E7-A5KF-01	20	0	3.77261	3.445	2.42171	2.16921	3.54776	3.73725	Tumor	BLCA	3.31798	high
TCGA-E7-A7DU-01	28	0	4.64738	3.81065	0.867531	2.12505	4.2105	3.26557	Tumor	BLCA	4.37712	high
TCGA-KQ-A41S-01	35	0	2.99189	2.88268	2.27712	2.59148	3.95242	2.5223	Tumor	BLCA	2.91099	high
TCGA-E7-A7DV-01	37	0	4.5326	2.40583	1.98175	1.05225	3.76307	2.78918	Tumor	BLCA	2.76408	low
TCGA-H4-A2HO-01	46	0	3.12806	4.10381	2.26285	1.2902	3.42337	2.21948	Tumor	BLCA	3.14649	high
TCGA-K4-A6FZ-01	55	0	4.16775	3.1828	1.82198	2.00548	4.00706	2.04642	Tumor	BLCA	3.08715	high
TCGA-CU-A5W6-01	56	1	4.66484	3.0165	2.38967	2.51707	4.5554	3.05107	Tumor	BLCA	2.79669	low
TCGA-S5-A6DX-01	56	1	4.78036	2.41405	2.12516	1.60335	5.55872	1.22919	Tumor	BLCA	2.03896	low
TCGA-XF-A8HH-01	57	1	3.72824	2.9528	1.75497	1.92322	4.32584	1.60345	Tumor	BLCA	2.83034	low
TCGA-C4-A0F0-01	59	0	3.63901	1.85253	0.718086	0.80933	4.51638	1.98737	Tumor	BLCA	2.91369	high
TCGA-C4-A0F7-01	62	1	4.36413	2.22041	1.08959	0.686708	3.33304	3.76936	Tumor	BLCA	3.60399	high
TCGA-XF-A9T6-01	64	0	3.21234	2.80232	1.89226	1.1413	3.67003	2.4906	Tumor	BLCA	2.90683	high
TCGA-GD-A3OP-01	64	0	3.66008	3.27956	2.65348	1.97178	3.77015	2.55622	Tumor	BLCA	2.74256	low
TCGA-DK-A1A5-01	65	1	4.218	2.65171	1.71234	1.41951	4.12789	1.717	Tumor	BLCA	2.75581	low
TCGA-GD-A6C6-01	67	0	3.62009	2.28067	3.62906	1.67045	5.83161	2.22498	Tumor	BLCA	1.4843	low
TCGA-XF-A9T3-01	68	0	4.13311	2.89886	1.45431	1.93728	4.84819	2.3255	Tumor	BLCA	2.97917	high
TCGA-E7-A4XJ-01	68	1	3.75606	3.88512	2.55058	1.37791	3.48908	2.32768	Tumor	BLCA	2.91504	high
TCGA-FD-A6TF-01	69	1	4.00676	3.38946	1.33202	1.77661	4.70901	2.77098	Tumor	BLCA	3.33464	high
TCGA-5N-A9KI-01	76	1	3.81104	2.4724	3.43458	1.69141	4.40786	2.70737	Tumor	BLCA	1.94065	low
TCGA-BL-A13J-01	81	1	2.31795	2.77331	2.15343	2.0457	3.21008	1.22281	Tumor	BLCA	2.82535	low
TCGA-FD-A62N-01	82	0	5.12432	3.10396	3.01111	2.254	4.44396	1.89964	Tumor	BLCA	2.26936	low
TCGA-K4-A4AB-01	84	1	4.00449	3.51993	1.48968	3.35516	4.66964	1.61907	Tumor	BLCA	3.42887	high
TCGA-ZF-AA4N-01	88	1	3.82777	3.01294	0.677121	2.17412	4.34591	1.5332	Tumor	BLCA	3.66545	high
TCGA-C4-A0F1-01	89	0	3.03728	2.75203	0.568553	0.663365	3.59875	2.12479	Tumor	BLCA	3.6746	high
TCGA-XF-AAMT-01	90	1	3.81668	3.01487	2.03092	1.83731	4.26943	2.82032	Tumor	BLCA	2.90917	high
TCGA-FD-A6TG-01	93	1	4.71013	3.73528	1.72091	1.7203	4.64583	2.26869	Tumor	BLCA	3.09582	high
TCGA-GD-A3OQ-01	95	0	4.12027	3.34533	0.735024	0.939252	3.92661	1.48227	Tumor	BLCA	3.58067	high
TCGA-XF-A9SJ-01	98	1	4.36651	3.08241	2.92169	1.57888	4.53033	1.91888	Tumor	BLCA	2.16093	low
TCGA-FT-A3EE-01	99	1	3.2722	2.73665	0.483592	1.49496	3.60348	2.83823	Tumor	BLCA	4.1843	high
TCGA-K4-A3WU-01	105	0	3.88816	2.82127	2.06168	2.82003	4.24368	1.90144	Tumor	BLCA	2.88043	high
TCGA-ZF-A9RE-01	106	1	4.73243	3.72116	0.921666	2.76578	4.11335	2.50366	Tumor	BLCA	4.32862	high
TCGA-FD-A43X-01	110	0	4.76179	4.2246	1.46907	1.8327	4.30889	3.2231	Tumor	BLCA	3.86193	high
TCGA-UY-A9PF-01	117	0	3.27445	3.80875	1.77463	1.10949	4.25242	1.31225	Tumor	BLCA	2.86098	high
TCGA-XF-AAN8-01	118	1	4.17974	2.20633	1.869	3.28674	4.60071	1.48892	Tumor	BLCA	2.72603	low
TCGA-FD-A3B7-01	122	1	4.12592	2.45577	1.87587	1.24712	4.65638	1.89443	Tumor	BLCA	2.43898	low
TCGA-XF-A9ST-01	128	1	4.49409	3.58492	2.31609	1.87725	4.54323	1.70395	Tumor	BLCA	2.62938	low
TCGA-E7-A6MD-01	129	0	4.46686	3.54167	1.7443	3.24688	4.16123	2.09613	Tumor	BLCA	3.54482	high
TCGA-FD-A6TH-01	131	1	4.18902	3.94508	2.73008	0.982968	3.71607	2.36565	Tumor	BLCA	2.67781	low
TCGA-BT-A3PH-01	142	1	4.06497	2.64368	0.519679	1.55934	3.43195	1.84393	Tumor	BLCA	3.96788	high
TCGA-GU-A767-01	144	1	3.90144	3.62552	2.28832	2.88783	4.92163	2.0357	Tumor	BLCA	2.7943	low
TCGA-DK-A3IK-01	146	1	4.71092	3.90261	2.07878	1.76199	4.01635	2.29199	Tumor	BLCA	3.15221	high
TCGA-CU-A0YO-01	149	1	3.60276	2.56924	1.3473	1.72888	3.77159	1.37889	Tumor	BLCA	3.07938	high
TCGA-BT-A20V-01	154	1	4.20387	3.73334	3.43675	1.21042	3.73175	2.54256	Tumor	BLCA	2.30024	low
TCGA-BT-A20R-01	154	1	3.73697	2.90273	3.18193	1.47	4.49415	1.95287	Tumor	BLCA	1.98776	low
TCGA-CU-A3QU-01	158	0	4.52635	3.60246	2.44554	1.90272	3.89212	2.51176	Tumor	BLCA	2.92531	high
TCGA-FD-A5BV-01	163	1	3.84691	3.90336	2.25969	1.86467	3.49108	2.85086	Tumor	BLCA	3.35061	high
TCGA-E7-A3Y1-01	163	0	4.02253	3.41614	0.397645	2.60529	3.32255	2.9065	Tumor	BLCA	5.21753	high
TCGA-FD-A3SO-01	168	1	3.48612	2.85637	0.948623	0.933506	3.66529	1.47705	Tumor	BLCA	3.32419	high
TCGA-ZF-AA5N-01	168	1	4.0765	2.46714	1.59156	0.915217	4.56445	2.75229	Tumor	BLCA	2.71356	low
TCGA-FD-A5BX-01	173	1	4.90015	3.362	1.78352	2.52377	4.81888	3.05513	Tumor	BLCA	3.22596	high
TCGA-XF-A9SU-01	182	1	4.64566	3.38539	1.92247	1.98987	5.29822	2.68364	Tumor	BLCA	2.76838	low
TCGA-FD-A6TC-01	187	0	3.00843	2.98605	2.32265	1.7768	4.48796	2.28182	Tumor	BLCA	2.5279	low
TCGA-UY-A9PE-01	189	0	4.6818	3.90706	2.5615	1.77193	4.37452	1.45038	Tumor	BLCA	2.5683	low
TCGA-FD-A62P-01	191	1	4.34593	4.16082	1.95633	1.57476	4.78162	1.71149	Tumor	BLCA	2.8753	high
TCGA-BT-A0S7-01	200	1	4.60124	2.33726	1.20558	3.044	2.95761	2.36829	Tumor	BLCA	4.06551	high
TCGA-XF-A8HC-01	200	1	4.06807	4.21879	2.91289	1.68534	4.37186	2.51155	Tumor	BLCA	2.60808	low
TCGA-BL-A3JM-01	205	1	5.90174	3.50855	1.89062	0.93988	4.24867	3.30686	Tumor	BLCA	3.10709	high
TCGA-XF-AAMX-01	206	1	4.74771	3.40309	1.21443	1.39289	4.11848	1.64836	Tumor	BLCA	3.33076	high
TCGA-G2-AA3C-01	211	1	5.0649	2.84369	1.65646	1.8937	4.59064	2.51042	Tumor	BLCA	2.96681	high
TCGA-GU-AATQ-01	213	1	4.76642	3.83374	2.08206	2.38468	3.99039	2.60235	Tumor	BLCA	3.36027	high
TCGA-FD-A62O-01	216	1	3.71261	3.46832	2.22996	1.32587	3.52671	1.82736	Tumor	BLCA	2.86954	high
TCGA-G2-A3IB-01	220	1	3.58099	3.25052	1.00964	0.774058	3.61087	1.26189	Tumor	BLCA	3.35515	high
TCGA-BL-A13I-01	223	1	3.33573	2.50405	2.50699	2.37529	3.94636	1.68672	Tumor	BLCA	2.47888	low
TCGA-GD-A76B-01	224	1	3.93212	4.05165	1.55915	0.96443	4.0843	2.31854	Tumor	BLCA	3.34014	high
TCGA-GU-A762-01	232	1	4.37641	2.54896	2.2658	1.30225	4.61159	2.71827	Tumor	BLCA	2.41453	low
TCGA-XF-AAML-01	232	1	3.41601	3.31142	2.22458	2.11384	4.36307	1.761	Tumor	BLCA	2.69932	low
TCGA-DK-A2I2-01	237	1	4.83628	2.85735	1.24858	2.80759	4.75481	3.25253	Tumor	BLCA	3.58928	high
TCGA-E7-A97Q-01	246	1	3.64156	3.72895	1.77555	2.14088	3.94557	3.1468	Tumor	BLCA	3.60861	high
TCGA-DK-A3IM-01	248	1	3.56785	3.33314	0.825965	1.02888	4.23543	0.872908	Tumor	BLCA	3.25242	high
TCGA-DK-A3IN-01	250	1	4.0981	3.78936	1.96083	1.1576	4.40867	1.65132	Tumor	BLCA	2.77805	low
TCGA-FD-A5BY-01	251	0	4.3575	3.94845	2.47799	1.01388	3.88564	3.26365	Tumor	BLCA	2.95879	high
TCGA-BT-A20X-01	251	1	4.72829	2.83179	0.901625	0.883391	4.81347	2.99746	Tumor	BLCA	3.2534	high
TCGA-XF-AAMW-01	253	1	3.80281	2.51787	0.908105	1.44266	4.49241	1.81245	Tumor	BLCA	3.1254	high
TCGA-BT-A20W-01	254	1	3.59114	3.3578	1.99317	2.18512	3.85216	1.61816	Tumor	BLCA	3.02604	high
TCGA-2F-A9KW-01	254	1	3.02301	3.18619	3.37604	0.907106	4.26932	1.88188	Tumor	BLCA	1.91114	low
TCGA-GV-A3QH-01	258	1	4.13537	4.32688	2.46623	2.41087	4.13437	1.43392	Tumor	BLCA	2.94978	high
TCGA-ZF-AA56-01	259	1	4.3168	2.94348	1.6922	1.80627	4.38744	2.32388	Tumor	BLCA	2.97304	high
TCGA-GV-A40E-01	261	1	3.65363	2.53627	2.18558	1.87526	4.39707	1.84691	Tumor	BLCA	2.46887	low
TCGA-ZF-AA4U-01	262	1	4.4005	3.52676	1.17755	2.33051	3.86973	3.6928	Tumor	BLCA	4.30638	high
TCGA-FJ-A871-01	272	1	4.24236	3.14575	1.61328	3.68336	5.66221	3.24141	Tumor	BLCA	3.2614	high
TCGA-FD-A3B5-01	272	1	4.37734	3.05246	0.85795	0.94671	4.09353	2.99603	Tumor	BLCA	3.67179	high
TCGA-C4-A0EZ-01	273	1	6.26158	4.04495	1.239	1.71404	4.14675	0.924059	Tumor	BLCA	3.49325	high
TCGA-HQ-A5ND-01	274	1	4.57333	3.11986	1.61185	0.932528	3.28457	2.91937	Tumor	BLCA	3.42795	high
TCGA-K4-A5RH-01	276	0	4.21138	2.82335	2.42297	2.01468	4.48202	2.89975	Tumor	BLCA	2.60384	low
TCGA-K4-A4AC-01	278	1	4.15655	3.73575	1.53835	1.33074	4.59514	1.76868	Tumor	BLCA	3.03185	high
TCGA-YC-A8S6-01	293	0	4.25369	3.70253	1.11199	2.01449	4.92295	2.33066	Tumor	BLCA	3.49746	high
TCGA-DK-A3IV-01	294	1	4.79414	4.00701	1.81646	1.52174	4.25761	2.3379	Tumor	BLCA	3.23523	high
TCGA-FD-A6TI-01	294	1	3.77713	2.3217	1.24781	1.64397	3.66996	2.45972	Tumor	BLCA	3.31793	high
TCGA-BT-A3PK-01	303	1	4.3114	2.92157	1.45729	1.19844	4.03017	2.46943	Tumor	BLCA	3.14191	high
TCGA-4Z-AA86-01	311	1	4.17307	3.28879	2.44903	1.16692	4.3267	1.98628	Tumor	BLCA	2.44283	low
TCGA-DK-A3WX-01	321	1	4.39203	3.27749	1.36336	1.15525	3.93901	1.87916	Tumor	BLCA	3.23009	high
TCGA-FJ-A3ZE-01	324	1	5.25327	3.34235	1.35451	1.13071	2.96715	3.78239	Tumor	BLCA	4.17281	high
TCGA-GU-AATO-01	324	1	4.58236	3.85655	3.13768	2.36471	4.70267	2.46647	Tumor	BLCA	2.41964	low
TCGA-FD-A5BT-01	328	1	4.7214	2.07049	2.87696	2.92345	4.79783	2.68729	Tumor	BLCA	2.21985	low
TCGA-FD-A6TK-01	330	0	4.66286	3.2689	2.3813	1.64752	5.15418	2.04206	Tumor	BLCA	2.34449	low
TCGA-GU-A42P-01	332	1	4.15743	4.08516	3.01697	1.34021	3.32007	2.51692	Tumor	BLCA	2.77505	low
TCGA-CF-A47S-01	333	0	4.87245	3.3771	2.11706	2.0606	3.78162	2.65408	Tumor	BLCA	3.18832	high
TCGA-FT-A61P-01	337	0	4.32957	2.96453	1.84342	1.7844	4.00283	2.64274	Tumor	BLCA	3.07617	high
TCGA-DK-AA75-01	340	1	5.62344	4.60591	1.26723	1.72443	4.63917	3.00679	Tumor	BLCA	3.98014	high
TCGA-XF-AAMH-01	344	1	3.60868	2.98178	2.92755	1.184	4.57659	2.3362	Tumor	BLCA	2.10607	low
TCGA-GU-A42Q-01	344	1	3.61791	3.29609	0.702076	1.68429	3.47909	2.00929	Tumor	BLCA	4.13442	high
TCGA-CF-A8HY-01	345	0	3.88147	2.9744	2.12447	2.57372	4.88905	3.50801	Tumor	BLCA	2.92157	high
TCGA-CF-A8HX-01	345	0	3.16688	3.96672	2.21731	2.53219	3.78959	2.54736	Tumor	BLCA	3.37273	high
TCGA-K4-A5RI-01	356	1	3.9273	2.96962	2.13498	2.45357	3.83364	2.88501	Tumor	BLCA	3.13975	high
TCGA-K4-AAQO-01	359	0	3.58064	3.42633	1.55233	2.51915	4.271	0.963552	Tumor	BLCA	3.14089	high
TCGA-CF-A9FF-01	361	0	4.18421	3.03688	1.92579	1.30807	4.0401	3.27485	Tumor	BLCA	3.0444	high
TCGA-KQ-A41Q-01	361	0	4.01826	4.63068	2.15894	1.00908	4.19656	3.81279	Tumor	BLCA	3.40595	high
TCGA-XF-A9SW-01	362	1	3.24387	2.40192	2.83718	3.12727	4.48239	2.15734	Tumor	BLCA	2.33587	low
TCGA-YF-AA3L-01	364	0	3.79952	3.6377	2.93845	2.85704	4.81941	2.56108	Tumor	BLCA	2.53128	low
TCGA-2F-A9KP-01	364	1	4.38922	3.36201	1.61933	1.76634	3.7696	2.23824	Tumor	BLCA	3.37284	high
TCGA-CF-A5UA-01	365	0	5.11855	3.60691	1.87174	3.84562	3.73964	2.55209	Tumor	BLCA	3.9574	high
TCGA-DK-AA76-01	366	0	4.56621	3.93304	1.57269	1.11417	4.43146	2.5689	Tumor	BLCA	3.26105	high
TCGA-CF-A47W-01	368	0	4.44646	3.32394	2.23165	3.03557	4.26975	2.98365	Tumor	BLCA	3.2028	high
TCGA-CF-A7I0-01	368	0	4.17656	3.45023	3.08342	1.94893	4.4327	3.14707	Tumor	BLCA	2.44655	low
TCGA-CF-A3MG-01	369	0	4.27307	3.51496	1.29658	0.931451	3.66743	2.63448	Tumor	BLCA	3.58736	high
TCGA-HQ-A5NE-01	370	1	3.56414	3.47304	2.21198	1.30178	4.27695	2.00678	Tumor	BLCA	2.6606	low
TCGA-BT-A20O-01	370	1	4.76654	2.88489	2.43714	1.95412	3.56536	2.69903	Tumor	BLCA	2.87323	high
TCGA-CF-A3MI-01	370	0	3.4308	3.39796	0.611337	1.06997	3.59663	2.43085	Tumor	BLCA	4.12077	high
TCGA-PQ-A6FI-01	372	0	3.41309	2.81419	1.16639	0.522425	4.03402	2.40879	Tumor	BLCA	3.11031	high
TCGA-ZF-AA5P-01	372	0	4.50612	3.3484	1.64724	2.72099	5.1228	1.19804	Tumor	BLCA	2.86348	high
TCGA-CF-A47Y-01	373	0	3.83315	3.3084	1.56153	2.91286	3.11466	3.0725	Tumor	BLCA	4.22141	high
TCGA-FD-A6TE-01	376	0	4.31911	3.87268	2.5892	0.989827	3.07181	1.51662	Tumor	BLCA	2.80056	low
TCGA-BL-A5ZZ-01	377	0	3.94513	2.37324	1.94705	2.52425	4.70004	1.41113	Tumor	BLCA	2.52472	low
TCGA-CF-A47V-01	379	0	4.37183	3.25047	2.07118	2.34597	4.08913	3.61394	Tumor	BLCA	3.3262	high
TCGA-CF-A1HS-01	382	0	4.223	2.81341	1.61654	0.621141	3.615	0.852272	Tumor	BLCA	2.70262	low
TCGA-CF-A3MF-01	383	0	2.68796	3.86717	0.613385	1.58903	3.49889	1.55861	Tumor	BLCA	4.27791	high
TCGA-CF-A47X-01	384	0	4.57559	3.90101	1.04421	0.868196	4.12894	2.18464	Tumor	BLCA	3.62317	high
TCGA-FD-A3B8-01	384	0	4.64805	2.55007	1.90185	2.11179	4.40101	1.08973	Tumor	BLCA	2.56714	low
TCGA-FJ-A3Z9-01	385	1	3.75217	3.55437	1.79707	0.718827	3.68449	1.9621	Tumor	BLCA	3.0144	high
TCGA-CF-A47T-01	385	1	2.91111	3.9782	1.20473	1.1733	3.73853	3.6407	Tumor	BLCA	4.11453	high
TCGA-FD-A6TD-01	386	1	4.58084	3.01975	2.07714	1.91373	5.00141	2.86239	Tumor	BLCA	2.67946	low
TCGA-XF-A9SV-01	388	1	4.86993	3.71593	1.78175	1.96687	4.18668	2.22158	Tumor	BLCA	3.27395	high
TCGA-CF-A1HR-01	389	0	4.09912	3.56824	1.38388	3.03448	3.49795	1.69998	Tumor	BLCA	3.98113	high
TCGA-FD-A3SS-01	391	1	4.6704	3.55093	1.7464	1.24539	3.23568	3.24444	Tumor	BLCA	3.67137	high
TCGA-CU-A0YN-01	393	1	3.25649	3.08436	0.944193	0.966792	3.8085	1.03913	Tumor	BLCA	3.25831	high
TCGA-E7-A85H-01	394	0	3.49405	3.9846	2.36637	1.54853	4.57489	1.12743	Tumor	BLCA	2.51784	low
TCGA-CF-A3MH-01	398	0	3.49326	3.14023	2.07634	1.15186	3.76097	2.83782	Tumor	BLCA	2.93805	high
TCGA-CF-A9FM-01	398	0	4.43886	3.25484	1.43325	3.15607	3.61716	2.64163	Tumor	BLCA	4.04569	high
TCGA-CF-A5U8-01	399	0	4.0148	3.03746	1.40625	2.51416	3.54568	3.33367	Tumor	BLCA	3.98527	high
TCGA-BT-A0YX-01	400	1	3.26884	2.64023	0.958274	1.40454	3.86775	1.733	Tumor	BLCA	3.33172	high
TCGA-FD-A62S-01	406	1	3.96561	3.06573	2.0123	1.98585	4.8744	2.11336	Tumor	BLCA	2.6403	low
TCGA-ZF-A9RD-01	408	1	3.79417	3.38431	1.49889	1.74606	4.52005	2.52289	Tumor	BLCA	3.21784	high
TCGA-MV-A51V-01	410	0	2.41943	3.95061	2.88151	2.12312	3.69994	1.92849	Tumor	BLCA	2.71528	low
TCGA-CU-A72E-01	413	1	2.58511	2.64509	0.809871	2.36313	4.10731	2.65652	Tumor	BLCA	3.81371	high
TCGA-DK-A3IL-01	413	1	4.34711	4.32747	0.77602	1.42187	3.61646	2.15179	Tumor	BLCA	4.44605	high
TCGA-DK-AA6Q-01	413	1	4.78133	4.0435	2.49382	3.12394	3.52492	2.70984	Tumor	BLCA	3.53406	high
TCGA-DK-AA6W-01	415	1	4.12577	4.08622	1.67797	2.49261	3.80193	1.02043	Tumor	BLCA	3.4866	high
TCGA-YF-AA3M-01	415	0	3.25128	3.71101	2.3472	0.662457	3.69267	2.00731	Tumor	BLCA	2.6968	low
TCGA-DK-AA71-01	415	0	5.13608	3.56219	1.74871	3.03399	4.27027	3.15786	Tumor	BLCA	3.71869	high
TCGA-E7-A7PW-01	416	0	5.19133	4.07918	3.34909	2.71328	4.04152	3.19081	Tumor	BLCA	2.76991	low
TCGA-XF-A9T8-01	418	1	4.5454	3.16899	1.53551	0.912281	4.49892	2.3708	Tumor	BLCA	2.91982	high
TCGA-CF-A27C-01	425	0	4.40443	3.03759	1.63163	2.09367	3.79737	2.8462	Tumor	BLCA	3.45841	high
TCGA-E7-A7XN-01	428	0	5.5642	3.97592	1.38261	0.55111	4.5533	3.05473	Tumor	BLCA	3.35717	high
TCGA-GC-A3RD-01	428	0	4.2018	4.0168	1.23593	1.22925	3.77131	1.83052	Tumor	BLCA	3.67273	high
TCGA-R3-A69X-01	433	0	3.80005	3.1225	1.23002	1.97626	3.76078	1.64468	Tumor	BLCA	3.48879	high
TCGA-GV-A3JV-01	434	1	3.46734	3.79688	2.27313	1.07456	4.48087	1.55035	Tumor	BLCA	2.52644	low
TCGA-E7-A97P-01	437	1	4.3195	2.99831	1.35561	1.21229	4.36465	2.38649	Tumor	BLCA	3.10022	high
TCGA-BT-A20T-01	453	1	4.66667	3.34926	1.57337	1.98021	4.36612	2.12062	Tumor	BLCA	3.20393	high
TCGA-XF-A9SP-01	454	1	3.99417	3.59963	2.21573	2.57969	4.57494	2.75185	Tumor	BLCA	3.0252	high
TCGA-BT-A20U-01	455	1	3.95024	2.77278	1.35363	3.14068	3.66912	1.90777	Tumor	BLCA	3.68256	high
TCGA-FD-A43S-01	455	0	4.32796	3.03222	2.39756	3.696	4.86971	2.58077	Tumor	BLCA	2.85072	low
TCGA-DK-AA6P-01	457	0	3.45274	4.17844	1.82988	2.31451	4.49751	2.01214	Tumor	BLCA	3.28705	high
TCGA-4Z-AA84-01	460	0	4.89505	3.81749	2.37115	1.50886	5.0177	1.95852	Tumor	BLCA	2.49639	low
TCGA-CU-A0YR-01	460	1	4.23835	2.81085	1.93245	0.531957	3.47011	0.635239	Tumor	BLCA	2.50885	low
TCGA-LC-A66R-01	466	0	3.15815	2.88344	2.08002	0.863189	4.82203	2.10663	Tumor	BLCA	2.33931	low
TCGA-E7-A8O7-01	466	0	4.86549	3.25231	2.0129	2.42631	3.65672	2.23356	Tumor	BLCA	3.26741	high
TCGA-DK-AA6X-01	467	0	3.72187	2.27388	3.51197	3.3825	3.59918	2.53955	Tumor	BLCA	2.313	low
TCGA-XF-A8HG-01	467	1	4.09603	3.22595	1.20138	1.96347	3.50355	1.7385	Tumor	BLCA	3.68792	high
TCGA-E5-A4TZ-01	467	1	4.69146	4.1495	0.378462	0.669043	3.47863	1.49839	Tumor	BLCA	4.38724	high
TCGA-K4-A6MB-01	469	0	3.53353	3.30779	1.88062	2.0247	4.32024	2.52224	Tumor	BLCA	3.06154	high
TCGA-LT-A5Z6-01	474	0	3.32822	3.6048	2.37772	3.16342	3.99924	2.10974	Tumor	BLCA	3.11699	high
TCGA-FD-A43Y-01	474	1	3.87456	3.55325	1.8196	1.31418	3.42093	2.6071	Tumor	BLCA	3.38477	high
TCGA-DK-A1AG-01	475	0	4.40303	3.82004	1.71665	3.37294	3.74575	2.27689	Tumor	BLCA	3.94352	high
TCGA-DK-A6B2-01	477	0	4.06235	3.28488	3.01697	1.21139	3.78779	1.4562	Tumor	BLCA	2.22086	low
TCGA-GU-A766-01	480	0	5.17257	3.03736	3.17844	1.28202	5.02659	1.81696	Tumor	BLCA	1.87061	low
TCGA-GC-A3OO-01	481	0	3.31531	3.24882	1.84184	1.61122	4.31683	2.05982	Tumor	BLCA	2.87872	high
TCGA-GC-A3RC-01	484	0	4.40632	3.24472	1.30102	0.583252	4.39285	1.18993	Tumor	BLCA	2.82665	low
TCGA-G2-A2EK-01	485	0	4.57581	3.05133	2.36284	1.94669	3.28834	2.31721	Tumor	BLCA	2.98965	high
TCGA-XF-A9SK-01	486	1	5.2727	3.77538	3.10072	2.59922	4.5919	2.98536	Tumor	BLCA	2.59642	low
TCGA-DK-A1AE-01	491	0	3.78641	3.33388	1.28381	0.923484	3.55637	2.50879	Tumor	BLCA	3.53024	high
TCGA-BT-A2LB-01	492	1	4.85964	3.77984	2.71701	2.01503	4.18978	1.64827	Tumor	BLCA	2.58639	low
TCGA-XF-A9T4-01	495	1	3.87924	2.62213	0.886071	0.963111	4.44194	2.62853	Tumor	BLCA	3.25405	high
TCGA-4Z-AA7M-01	495	0	5.39146	3.85549	1.49353	1.59871	4.38098	4.0473	Tumor	BLCA	3.81695	high
TCGA-K4-A83P-01	495	0	4.67486	3.1533	1.90049	2.54858	4.59887	1.48869	Tumor	BLCA	2.8423	low
TCGA-S5-AA26-01	503	0	4.30286	4.54692	1.45325	1.67184	3.73713	3.03805	Tumor	BLCA	4.17441	high
TCGA-PQ-A6FN-01	507	0	4.53373	2.78864	0.721713	1.66659	5.31748	2.85206	Tumor	BLCA	3.33366	high
TCGA-DK-A1AB-01	508	1	8.45824	3.27435	1.76168	2.05848	3.68453	1.79328	Tumor	BLCA	3.34744	high
TCGA-E7-A519-01	508	0	4.50813	2.89297	2.02604	3.7566	4.70156	2.95463	Tumor	BLCA	3.20927	high
TCGA-4Z-AA7Q-01	510	1	4.83058	3.95174	1.68588	3.34209	4.16623	1.6436	Tumor	BLCA	3.67524	high
TCGA-FD-A3B4-01	510	1	4.21053	3.10943	1.44814	1.35293	4.18947	2.47168	Tumor	BLCA	3.18777	high
TCGA-4Z-AA7O-01	512	0	4.04974	3.40102	0.605655	0.844336	3.64341	3.3791	Tumor	BLCA	4.31783	high
TCGA-BT-A2LA-01	522	0	3.22466	3.08051	1.00248	3.70407	4.26276	1.89766	Tumor	BLCA	3.97929	high
TCGA-4Z-AA7R-01	522	1	3.47202	3.57678	2.22056	3.44941	4.31981	2.2345	Tumor	BLCA	3.19641	high
TCGA-FJ-A3ZF-01	524	0	3.61051	3.90104	1.79794	1.25433	3.31343	3.42574	Tumor	BLCA	3.7518	high
TCGA-5N-A9KM-01	530	1	3.66277	3.12893	2.79888	1.87529	2.48486	3.02995	Tumor	BLCA	3.11868	high
TCGA-G2-A3VY-01	536	0	5.46469	3.92987	2.06583	1.70214	3.35643	2.10147	Tumor	BLCA	3.38935	high
TCGA-UY-A78K-01	536	1	4.24376	3.49531	2.52441	1.43962	3.84354	1.30048	Tumor	BLCA	2.53858	low
TCGA-DK-A1AF-01	536	0	3.88778	2.85294	1.86904	2.01264	4.28294	1.79557	Tumor	BLCA	2.80212	low
TCGA-DK-A3IQ-01	539	1	3.47042	2.36262	1.57951	2.50907	4.7677	1.9108	Tumor	BLCA	2.79311	low
TCGA-K4-A5RJ-01	539	0	4.50756	4.68618	1.83313	3.14257	3.05981	3.46642	Tumor	BLCA	4.86996	high
TCGA-GC-A3WC-01	540	0	3.75351	3.05743	1.01462	1.57504	3.5403	2.1453	Tumor	BLCA	3.73917	high
TCGA-UY-A9PD-01	542	0	4.06559	2.90913	2.24018	1.79625	4.45093	1.14518	Tumor	BLCA	2.39976	low
TCGA-BT-A20P-01	544	1	4.70965	3.16214	2.38066	3.42912	3.84433	2.42798	Tumor	BLCA	3.18745	high
TCGA-XF-A8HI-01	544	1	4.27076	3.45359	1.50761	2.77577	3.64588	2.86301	Tumor	BLCA	3.98833	high
TCGA-DK-A2I1-01	546	0	3.92637	2.75489	1.73512	1.69614	4.48465	1.94819	Tumor	BLCA	2.75059	low
TCGA-FD-A3SM-01	547	1	4.05578	2.71004	1.92864	2.45992	3.31937	2.47623	Tumor	BLCA	3.31132	high
TCGA-DK-A3X2-01	547	1	4.71119	3.22476	0.79368	2.71749	3.57547	1.2652	Tumor	BLCA	4.12782	high
TCGA-FD-A5C0-01	550	1	4.61987	3.35093	1.13961	1.08341	4.50594	1.70993	Tumor	BLCA	3.15058	high
TCGA-DK-A1A7-01	560	0	3.12787	3.74222	1.76465	1.32047	2.98308	1.46842	Tumor	BLCA	3.39581	high
TCGA-CU-A3KJ-01	562	0	4.12927	3.22894	0.402844	2.40344	3.5137	1.66466	Tumor	BLCA	4.52883	high
TCGA-CF-A9FL-01	565	1	3.97527	3.00295	1.37712	1.07003	3.85735	3.669	Tumor	BLCA	3.52406	high
TCGA-XF-AAN7-01	565	1	4.27849	4.09025	1.13206	3.57629	4.21287	1.12865	Tumor	BLCA	4.10925	high
TCGA-FD-A6TB-01	572	0	5.46244	4.22189	2.73505	2.16533	4.08765	3.19194	Tumor	BLCA	3.08006	high
TCGA-DK-AA6T-01	572	0	5.69679	3.7784	2.37675	1.52577	3.73468	0.930369	Tumor	BLCA	2.71954	low
TCGA-YC-A89H-01	573	0	4.74509	4.2791	1.71272	2.03877	4.523	2.90891	Tumor	BLCA	3.56874	high
TCGA-XF-A9T2-01	575	1	4.2452	3.61822	2.36732	1.80941	4.29876	2.02658	Tumor	BLCA	2.72497	low
TCGA-GU-A42R-01	577	1	4.03615	4.02661	1.69803	1.68448	3.56758	2.28777	Tumor	BLCA	3.62509	high
TCGA-DK-A1AA-01	578	0	3.89679	2.8666	0.921312	1.55215	3.44025	2.65409	Tumor	BLCA	3.91303	high
TCGA-DK-AA6U-01	578	0	5.18966	4.05248	1.49683	1.52254	4.16233	2.27562	Tumor	BLCA	3.52576	high
TCGA-BT-A20J-01	579	1	7.03877	4.04485	2.53904	0.615136	3.56257	1.59893	Tumor	BLCA	2.7137	low
TCGA-GV-A40G-01	580	0	4.56217	3.94241	2.7527	1.68749	4.31521	3.51077	Tumor	BLCA	2.83459	low
TCGA-GV-A3JX-01	581	0	5.07589	3.62333	3.24081	1.68999	3.40702	3.29811	Tumor	BLCA	2.71046	low
TCGA-GC-A3RB-01	582	0	4.2232	3.51213	1.50778	1.02475	3.81719	1.31477	Tumor	BLCA	3.09904	high
TCGA-FD-A5BU-01	588	0	4.04249	3.27509	1.02123	1.25691	4.99572	1.67595	Tumor	BLCA	3.0473	high
TCGA-H4-A2HQ-01	590	0	3.87207	4.39133	1.64061	1.96366	3.87084	2.74709	Tumor	BLCA	3.87506	high
TCGA-ZF-AA54-01	590	1	4.90275	3.1587	1.42022	1.29205	4.81945	1.93465	Tumor	BLCA	2.8882	high
TCGA-BT-A20Q-01	593	1	4.40685	3.15146	2.01346	3.10938	4.3267	1.78331	Tumor	BLCA	3.0416	high
TCGA-ZF-AA4T-01	599	1	5.50879	4.18582	2.23262	0.824656	4.14978	2.09763	Tumor	BLCA	2.85636	low
TCGA-FD-A3SR-01	602	1	4.09715	2.47383	3.39536	1.40479	4.49725	2.00057	Tumor	BLCA	1.81159	low
TCGA-GV-A3JZ-01	603	0	3.75664	3.86317	1.58135	2.47252	3.5798	0.790707	Tumor	BLCA	3.50148	high
TCGA-GU-A764-01	610	0	4.071	4.22577	1.74921	1.61768	4.57985	1.69374	Tumor	BLCA	3.10522	high
TCGA-G2-A3IE-01	612	1	4.09738	4.39592	2.1388	1.88532	4.29603	1.83733	Tumor	BLCA	3.09229	high
TCGA-ZF-A9RN-01	615	1	8.53536	3.98921	2.9095	0.71555	4.25903	1.83893	Tumor	BLCA	2.36888	low
TCGA-GV-A3QF-01	617	1	4.23116	4.11655	2.59355	1.22902	3.85611	1.30062	Tumor	BLCA	2.62504	low
TCGA-DK-AA77-01	618	0	4.33654	3.14039	2.17308	1.9485	4.15889	2.4419	Tumor	BLCA	2.85786	low
TCGA-BT-A2LD-01	623	1	4.15745	2.65082	2.30752	1.87226	4.14728	3.16144	Tumor	BLCA	2.74565	low
TCGA-GC-A3I6-01	630	1	3.71468	3.30827	2.06763	1.04618	3.90591	1.70717	Tumor	BLCA	2.71421	low
TCGA-DK-A3WW-01	633	0	4.50052	3.50273	0.990305	1.15989	4.3243	2.32472	Tumor	BLCA	3.54168	high
TCGA-FD-A43U-01	636	0	5.23956	3.90267	2.58999	2.76387	5.37126	2.19611	Tumor	BLCA	2.58107	low
TCGA-GD-A3OS-01	638	0	4.92954	3.87893	2.18226	5.00159	4.58057	3.06195	Tumor	BLCA	3.88571	high
TCGA-XF-A9SY-01	640	0	4.61453	2.82729	1.90256	0.959624	4.74292	1.08158	Tumor	BLCA	2.32218	low
TCGA-LT-A8JT-01	641	0	3.34131	3.08176	1.648	1.27851	3.62806	2.86035	Tumor	BLCA	3.29498	high
TCGA-ZF-A9R2-01	642	0	4.56297	3.91377	1.42886	2.13516	4.47159	2.8528	Tumor	BLCA	3.68562	high
TCGA-K4-A3WV-01	646	0	6.75077	3.2698	2.60536	3.43317	4.30333	3.30372	Tumor	BLCA	3.12847	high
TCGA-DK-A3IT-01	648	0	3.95156	2.74	1.80299	1.76858	3.90793	1.7718	Tumor	BLCA	2.87954	high
TCGA-GV-A3JW-01	649	0	4.56126	4.05092	1.72239	1.35755	3.70038	2.35764	Tumor	BLCA	3.50024	high
TCGA-GC-A3BM-01	651	1	4.30856	3.16864	1.54184	1.53719	3.6589	3.03432	Tumor	BLCA	3.52668	high
TCGA-ZF-A9R7-01	665	0	4.01499	3.99027	2.98966	3.06695	4.303	2.6852	Tumor	BLCA	2.83632	low
TCGA-DK-A1A3-01	665	1	4.04159	2.72099	2.35017	0.895474	4.25536	2.78825	Tumor	BLCA	2.44603	low
TCGA-E7-A4IJ-01	674	1	4.2029	4.18087	2.31832	2.12732	3.83251	2.09409	Tumor	BLCA	3.1823	high
TCGA-ZF-A9R0-01	680	1	3.73462	3.29693	1.02142	1.50331	4.32762	2.4852	Tumor	BLCA	3.54863	high
TCGA-FD-A3N5-01	685	1	3.99671	2.8425	1.25891	0.97054	4.36268	1.48215	Tumor	BLCA	2.87219	high
TCGA-UY-A78M-01	690	1	4.29028	3.85341	1.25892	1.93444	5.43211	0.620391	Tumor	BLCA	2.872	high
TCGA-GV-A6ZA-01	691	0	3.86369	4.07079	2.10265	1.16541	4.13823	3.5508	Tumor	BLCA	3.24877	high
TCGA-G2-A2EC-01	696	1	3.69365	2.86562	2.21997	3.02853	3.77276	1.85797	Tumor	BLCA	2.98959	high
TCGA-FD-A43N-01	699	0	3.56754	3.42819	2.37617	1.15876	3.77474	1.38589	Tumor	BLCA	2.57163	low
TCGA-C4-A0F6-01	700	0	5.43481	3.33438	1.37273	2.17311	2.99935	2.73641	Tumor	BLCA	4.18443	high
TCGA-DK-A3IU-01	706	1	4.57507	2.92531	2.11995	1.51034	4.22753	2.22498	Tumor	BLCA	2.67603	low
TCGA-FD-A3SL-01	712	1	3.79916	3.67549	2.10829	1.74679	4.80578	3.55327	Tumor	BLCA	3.00317	high
TCGA-XF-A9SX-01	719	1	4.32094	3.03022	2.59825	2.85427	5.23328	2.80291	Tumor	BLCA	2.48387	low
TCGA-E7-A6ME-01	731	0	5.30787	4.18654	2.42128	1.6478	4.36382	3.16668	Tumor	BLCA	3.05083	high
TCGA-2F-A9KO-01	734	1	3.92005	3.86173	1.68329	1.37951	3.98268	2.69141	Tumor	BLCA	3.41049	high
TCGA-FD-A3SJ-01	739	1	4.45444	4.74263	1.87288	2.36298	3.55407	1.7198	Tumor	BLCA	3.83704	high
TCGA-E7-A6MF-01	750	0	3.45066	3.41477	2.11266	2.99678	3.61163	0.970692	Tumor	BLCA	3.10622	high
TCGA-GC-A3YS-01	758	0	3.6614	3.77096	1.73581	2.38591	4.52227	1.05019	Tumor	BLCA	3.02542	high
TCGA-K4-A3WS-01	761	0	4.8085	4.13512	2.48254	2.33402	4.54484	2.39364	Tumor	BLCA	2.92145	high
TCGA-ZF-A9R1-01	773	0	4.47821	3.45919	1.78195	2.21449	4.2875	3.557	Tumor	BLCA	3.49636	high
TCGA-E7-A541-01	778	1	3.84075	3.3632	2.64025	1.73651	4.05356	2.85742	Tumor	BLCA	2.69271	low
TCGA-FD-A3SP-01	783	0	4.62799	2.58144	2.65628	2.0652	4.78486	2.03716	Tumor	BLCA	2.20937	low
TCGA-BT-A3PJ-01	789	0	4.20786	3.23066	1.93602	0.370079	4.04711	1.19003	Tumor	BLCA	2.50902	low
TCGA-BT-A20N-01	795	1	4.14855	3.16663	1.38424	0.593197	3.39707	2.40148	Tumor	BLCA	3.35444	high
TCGA-E7-A678-01	798	0	4.09255	3.23538	1.5504	1.38192	3.82141	2.89971	Tumor	BLCA	3.39999	high
TCGA-XF-A9T0-01	799	0	4.89836	4.35386	1.40252	1.63361	4.86917	0.902768	Tumor	BLCA	3.13927	high
TCGA-GD-A2C5-01	812	0	4.13418	3.28012	1.91952	1.50423	4.20797	4.08799	Tumor	BLCA	3.28649	high
TCGA-FD-A5BR-01	813	0	3.62652	3.59247	2.05078	1.76352	4.36171	1.84653	Tumor	BLCA	2.83562	low
TCGA-G2-A2EL-01	819	1	7.30569	3.24376	1.39699	0.793942	4.12461	1.91424	Tumor	BLCA	3.11405	high
TCGA-E7-A677-01	820	0	3.70706	3.29664	2.91183	2.50396	4.11934	1.20715	Tumor	BLCA	2.37026	low
TCGA-XF-AAN4-01	823	1	3.88853	2.43362	1.99734	2.84745	4.94733	0.80064	Tumor	BLCA	2.40048	low
TCGA-GV-A3QK-01	832	0	3.36665	2.79104	1.94174	2.42714	3.24797	0.882679	Tumor	BLCA	2.99652	high
TCGA-FD-A43P-01	832	0	5.05443	5.36876	2.15467	2.21103	3.78094	1.62263	Tumor	BLCA	3.70131	high
TCGA-FD-A5BZ-01	835	1	4.72646	3.54413	2.24921	2.37849	4.53461	2.37328	Tumor	BLCA	2.89554	high
TCGA-4Z-AA7W-01	840	0	4.47919	3.43861	2.64082	1.12102	4.7778	2.74019	Tumor	BLCA	2.3684	low
TCGA-K4-A54R-01	842	0	4.68508	3.41469	2.43162	1.35553	4.43968	2.2194	Tumor	BLCA	2.53703	low
TCGA-FD-A3N6-01	851	0	3.72865	3.46995	0.68833	0.655099	3.84028	2.46338	Tumor	BLCA	3.85858	high
TCGA-XF-A9SZ-01	859	1	3.96519	2.65872	1.97936	2.01106	5.01327	2.11694	Tumor	BLCA	2.50994	low
TCGA-BT-A42F-01	864	0	5.2864	3.40069	1.31429	0.789812	3.44443	1.78391	Tumor	BLCA	3.41325	high
TCGA-ZF-A9R9-01	864	1	3.84981	2.946	2.25956	2.51739	4.3272	1.76095	Tumor	BLCA	2.67667	low
TCGA-BT-A42C-01	873	0	5.24887	3.60214	2.15126	1.53188	4.11046	3.23107	Tumor	BLCA	3.11976	high
TCGA-FD-A3SN-01	887	0	4.42795	3.7269	1.83382	1.26717	4.04864	2.04144	Tumor	BLCA	3.07392	high
TCGA-G2-AA3F-01	893	0	4.01897	3.3641	1.8875	1.41675	4.24557	2.26931	Tumor	BLCA	2.92236	high
TCGA-ZF-AA5H-01	897	0	3.72034	2.56993	1.7917	0.942347	4.6273	1.71109	Tumor	BLCA	2.42845	low
TCGA-UY-A9PB-01	899	0	4.85675	3.34625	2.79899	1.24758	4.98807	2.77534	Tumor	BLCA	2.24149	low
TCGA-E7-A3X6-01	904	1	4.80933	2.84972	1.49846	0.905493	4.14594	3.95749	Tumor	BLCA	3.30324	high
TCGA-CU-A3YL-01	906	0	4.63989	4.27566	1.83995	1.9672	4.9701	2.58457	Tumor	BLCA	3.19809	high
TCGA-ZF-A9R4-01	921	0	3.80167	4.25166	1.05022	1.03931	3.73495	2.77975	Tumor	BLCA	4.12659	high
TCGA-XF-AAN1-01	941	1	4.42292	3.38702	1.46006	2.63652	3.62334	3.69264	Tumor	BLCA	4.20108	high
TCGA-FJ-A3Z7-01	945	0	3.39032	3.93723	1.49106	1.73156	3.8222	0.597638	Tumor	BLCA	3.25386	high
TCGA-ZF-A9R3-01	949	1	4.61824	2.6536	2.35987	3.30263	3.84398	1.92496	Tumor	BLCA	2.90194	high
TCGA-FD-A3B3-01	974	1	4.50356	3.17043	1.35316	1.32119	4.92954	1.86485	Tumor	BLCA	2.88136	high
TCGA-GU-A763-01	997	0	4.32026	3.27401	1.25475	1.43768	3.5504	3.57834	Tumor	BLCA	3.96313	high
TCGA-GU-AATP-01	1003	0	4.59734	4.10747	2.05764	2.0432	4.5906	2.91727	Tumor	BLCA	3.21888	high
TCGA-G2-A2ES-01	1004	1	3.93316	3.81664	1.36252	0.716585	4.10248	1.72613	Tumor	BLCA	3.2018	high
TCGA-FD-A3B6-01	1005	1	4.70899	2.58046	1.55439	0.65852	3.62059	1.56972	Tumor	BLCA	2.82027	low
TCGA-SY-A9G0-01	1008	1	4.16917	3.12414	1.23479	2.39357	4.46152	1.91579	Tumor	BLCA	3.38161	high
TCGA-4Z-AA89-01	1029	0	3.91402	3.32514	0.676409	1.88948	3.56802	3.3682	Tumor	BLCA	4.60131	high
TCGA-ZF-AA4R-01	1036	1	4.55999	4.43855	2.65896	1.97604	4.54475	4.49608	Tumor	BLCA	3.24317	high
TCGA-XF-A9SM-01	1048	0	5.10751	3.42342	2.59751	1.32192	4.64503	2.58781	Tumor	BLCA	2.44963	low
TCGA-4Z-AA7S-01	1064	1	3.82608	3.69883	1.78598	1.0494	4.3092	1.52074	Tumor	BLCA	2.83938	low
TCGA-UY-A9PA-01	1072	0	3.92186	2.5325	2.01609	1.61474	3.42448	2.19687	Tumor	BLCA	2.89183	high
TCGA-ZF-AA52-01	1077	1	4.27383	3.63756	2.66261	2.21917	5.02644	2.62171	Tumor	BLCA	2.51932	low
TCGA-ZF-A9R5-01	1090	0	4.26517	3.33476	1.80679	1.71401	3.26362	2.81154	Tumor	BLCA	3.54196	high
TCGA-KQ-A41P-01	1094	0	4.98161	4.41552	2.58231	2.40767	4.28817	2.98746	Tumor	BLCA	3.18069	high
TCGA-BT-A42E-01	1108	0	4.6831	3.74678	1.62856	1.33585	4.08427	2.24137	Tumor	BLCA	3.27706	high
TCGA-GV-A3QI-01	1110	0	5.16269	2.96762	2.60659	2.01229	4.42482	2.60756	Tumor	BLCA	2.52426	low
TCGA-DK-A6B6-01	1115	0	4.61476	3.29529	2.29064	1.98522	3.63415	2.39964	Tumor	BLCA	3.01923	high
TCGA-UY-A78L-01	1127	0	4.43183	3.53682	2.87792	0.932361	4.72236	1.30488	Tumor	BLCA	2.04623	low
TCGA-DK-AA6L-01	1163	1	4.94769	4.10877	2.44695	1.22608	4.17837	2.94913	Tumor	BLCA	2.92648	high
TCGA-HQ-A2OE-01	1174	0	4.07896	4.18016	2.99733	2.25263	4.0468	1.28747	Tumor	BLCA	2.55028	low
TCGA-E5-A4U1-01	1181	0	4.23232	3.27927	1.74802	3.61773	4.60895	1.32529	Tumor	BLCA	3.18537	high
TCGA-SY-A9G5-01	1186	0	3.91241	3.3814	2.1882	1.72314	5.04085	1.66912	Tumor	BLCA	2.449	low
TCGA-BL-A0C8-01	1219	0	1.97347	2.59558	2.6695	1.24713	3.26635	0.554925	Tumor	BLCA	2.20315	low
TCGA-4Z-AA81-01	1270	1	3.79229	3.57029	1.58707	0.880953	3.56157	2.62332	Tumor	BLCA	3.39811	high
TCGA-E5-A2PC-01	1326	0	4.35582	3.16241	1.57964	1.93914	3.28619	2.28613	Tumor	BLCA	3.58515	high
TCGA-XF-AAMZ-01	1348	1	4.22878	3.72401	2.18557	1.23424	4.51112	1.62308	Tumor	BLCA	2.60565	low
TCGA-KQ-A41R-01	1350	0	3.62926	3.38413	2.35112	1.75217	4.51162	2.31532	Tumor	BLCA	2.62727	low
TCGA-4Z-AA7N-01	1367	1	3.94792	3.29372	1.44802	2.08284	4.37912	1.31303	Tumor	BLCA	3.10565	high
TCGA-XF-A8HB-01	1370	0	4.16017	3.79371	1.71587	1.72503	3.0129	2.65764	Tumor	BLCA	3.87133	high
TCGA-DK-A2HX-01	1420	1	2.73733	3.38584	2.56051	1.90075	4.53299	1.47324	Tumor	BLCA	2.37635	low
TCGA-FD-A3SQ-01	1423	1	4.10017	2.9179	2.17588	3.65125	4.25834	1.83256	Tumor	BLCA	3.01019	high
TCGA-4Z-AA87-01	1454	0	4.64412	3.61334	1.6076	1.1125	3.46764	0.759851	Tumor	BLCA	3.1085	high
TCGA-ZF-A9RM-01	1455	0	3.69447	3.44798	2.09288	1.02656	3.3951	1.67312	Tumor	BLCA	2.89972	high
TCGA-G2-A2EJ-01	1460	0	3.95321	3.74015	1.22074	0.466647	4.82229	1.58464	Tumor	BLCA	2.92413	high
TCGA-4Z-AA7Y-01	1522	0	3.6485	2.90549	1.74405	0.636082	3.92982	2.6046	Tumor	BLCA	2.86415	high
TCGA-DK-A3IS-01	1529	0	4.14984	3.50108	1.02812	0.832388	4.16444	3.19509	Tumor	BLCA	3.68911	high
TCGA-KQ-A41O-01	1538	0	4.61824	3.39701	1.81936	2.49415	4.06873	3.71316	Tumor	BLCA	3.65352	high
TCGA-DK-A6B5-01	1542	0	4.08496	3.61563	2.75703	3.05234	3.75252	2.65534	Tumor	BLCA	3.05499	high
TCGA-4Z-AA82-01	1556	1	3.56196	3.48637	2.75708	1.67399	4.50746	1.63406	Tumor	BLCA	2.3055	low
TCGA-UY-A9PH-01	1561	0	4.6061	3.38353	1.18261	1.27724	4.58796	2.25744	Tumor	BLCA	3.26462	high
TCGA-DK-AA6M-01	1582	0	4.5701	3.18125	2.07792	1.90011	5.02889	2.44229	Tumor	BLCA	2.63873	low
TCGA-KQ-A41N-01	1604	0	4.24188	4.35624	1.4408	1.2355	4.96752	2.99139	Tumor	BLCA	3.4147	high
TCGA-DK-A6AW-01	1621	0	4.59614	3.74459	2.35133	2.08263	4.19727	2.75985	Tumor	BLCA	3.0168	high
TCGA-FD-A5BS-01	1639	0	6.12176	3.27097	2.59658	2.18395	4.60726	2.08608	Tumor	BLCA	2.52078	low
TCGA-ZF-AA58-01	1649	0	4.80523	2.47215	2.57746	1.61873	5.02337	1.65189	Tumor	BLCA	2.03702	low
TCGA-XF-AAMJ-01	1670	1	4.16807	3.01206	2.28277	2.53905	4.67994	1.29988	Tumor	BLCA	2.50393	low
TCGA-DK-AA74-01	1708	0	4.99108	2.78507	3.23825	2.74472	5.87598	2.68497	Tumor	BLCA	1.92311	low
TCGA-ZF-AA51-01	1714	0	6.0208	4.11036	2.19502	2.85971	3.84269	3.098	Tumor	BLCA	3.71786	high
TCGA-XF-AAN0-01	1718	1	4.58791	3.60168	1.58322	1.41946	4.45253	1.64128	Tumor	BLCA	3.01419	high
TCGA-ZF-AA53-01	1761	0	4.95313	3.24406	2.9817	1.88879	5.05194	2.25447	Tumor	BLCA	2.14515	low
TCGA-FD-A5C1-01	1792	0	3.64159	2.42986	1.91563	1.18429	4.51293	1.31095	Tumor	BLCA	2.33866	low
TCGA-G2-A2EO-01	1804	1	5.70785	3.8321	1.7239	1.7092	4.54045	3.56747	Tumor	BLCA	3.47535	high
TCGA-ZF-AA4V-01	1806	0	4.52389	3.50129	2.79401	0.981019	4.51565	2.79121	Tumor	BLCA	2.36097	low
TCGA-ZF-AA4W-01	1830	0	3.30871	3.28456	1.13428	1.00833	5.23767	2.66616	Tumor	BLCA	3.01316	high
TCGA-FD-A3NA-01	1845	0	4.11481	3.09827	1.93058	1.15241	3.80894	3.12604	Tumor	BLCA	3.07673	high
TCGA-XF-AAN2-01	1869	1	4.51084	3.44335	1.94077	0.996195	4.02573	2.25699	Tumor	BLCA	2.90309	high
TCGA-G2-A2EF-01	1884	0	5.02857	3.53889	1.88418	1.15534	4.16692	1.28744	Tumor	BLCA	2.78194	low
TCGA-FD-A6TA-01	1912	0	4.04806	3.37947	1.66978	1.71217	4.69184	2.62019	Tumor	BLCA	3.05163	high
TCGA-HQ-A2OF-01	1947	0	3.57821	3.52838	2.62809	0.647192	3.67462	2.7977	Tumor	BLCA	2.62843	low
TCGA-ZF-A9RF-01	1949	0	4.79079	3.00929	2.39795	2.42465	3.70431	2.80073	Tumor	BLCA	3.01636	high
TCGA-DK-A6AV-01	1952	0	5.14054	3.82085	1.65465	0.649382	4.35345	1.50144	Tumor	BLCA	2.8819	high
TCGA-XF-A9SH-01	1971	1	4.05616	3.16909	2.08532	1.84886	2.84948	2.27487	Tumor	BLCA	3.34424	high
TCGA-G2-AA3B-01	2008	0	4.24042	3.85042	2.24818	1.05221	4.17945	2.03405	Tumor	BLCA	2.74643	low
TCGA-DK-A3X1-01	2009	0	4.20692	3.46287	1.27123	1.0755	4.19405	2.18323	Tumor	BLCA	3.30463	high
TCGA-DK-A1A6-01	2020	0	3.98941	3.6313	1.28779	0.433742	3.50477	0.94425	Tumor	BLCA	3.1833	high
TCGA-XF-A9SL-01	2020	1	3.77495	2.91672	2.47747	2.93717	4.91901	1.84338	Tumor	BLCA	2.45947	low
TCGA-4Z-AA83-01	2024	0	4.20148	3.09573	1.36044	1.74604	4.46646	2.42679	Tumor	BLCA	3.22689	high
TCGA-XF-A9T5-01	2027	0	7.31859	2.54441	2.32256	5.08422	3.57547	1.45312	Tumor	BLCA	3.38513	high
TCGA-ZF-AA4X-01	2044	0	3.98864	3.37662	2.02894	1.64826	4.14031	2.82763	Tumor	BLCA	3.0334	high
TCGA-DK-A6B1-01	2049	0	4.19048	4.03778	3.01228	1.44368	4.69445	2.37326	Tumor	BLCA	2.34428	low
TCGA-UY-A8OB-01	2109	0	3.97501	3.50664	2.8769	0.825349	4.34783	1.79193	Tumor	BLCA	2.17789	low
TCGA-G2-AA3D-01	2139	0	4.20259	3.48011	1.65889	1.85868	4.13055	1.2725	Tumor	BLCA	3.05852	high
TCGA-XF-AAMQ-01	2177	0	4.49374	3.61341	1.93212	1.1933	3.75445	2.92853	Tumor	BLCA	3.24788	high
TCGA-XF-AAN5-01	2293	0	4.05289	3.06356	1.40591	2.07268	3.94323	1.87244	Tumor	BLCA	3.34362	high
TCGA-UY-A78O-01	2312	0	3.54849	4.30436	1.15023	1.65269	4.93932	2.58136	Tumor	BLCA	3.63196	high
TCGA-DK-A6B0-01	2330	0	3.95069	3.40739	1.654	2.56574	3.90826	2.89579	Tumor	BLCA	3.66355	high
TCGA-2F-A9KT-01	2352	0	3.93277	3.43631	0.602272	1.64962	4.95583	2.35437	Tumor	BLCA	3.68353	high
TCGA-UY-A78P-01	2380	0	5.31227	2.70807	1.85213	1.31016	4.17885	2.82041	Tumor	BLCA	2.87549	high
TCGA-XF-A9SI-01	2423	0	5.01482	4.00187	2.59929	2.87814	4.98011	2.7271	Tumor	BLCA	2.84562	low
TCGA-XF-AAN3-01	2625	0	3.87056	3.23652	2.56229	2.41364	3.70159	2.20077	Tumor	BLCA	2.84173	low
TCGA-UY-A78N-01	2641	1	4.11711	3.44991	1.2271	3.1558	4.24745	2.72658	Tumor	BLCA	4.02558	high
TCGA-DK-A2I6-01	2656	0	3.78835	4.03021	1.71988	1.67806	4.22014	1.78252	Tumor	BLCA	3.22135	high
TCGA-ZF-A9RL-01	2703	0	4.09366	4.06635	1.42252	1.40726	3.20851	1.46043	Tumor	BLCA	3.74273	high
TCGA-XF-AAMR-01	2790	0	3.38467	2.57138	2.35454	3.23614	4.55637	1.64363	Tumor	BLCA	2.55987	low
TCGA-XF-AAME-01	2828	1	4.38624	2.91969	1.86717	2.98452	4.53659	1.98814	Tumor	BLCA	3.00123	high
TCGA-ZF-A9RC-01	2868	0	4.01639	4.14728	2.31276	2.62865	4.67054	2.59875	Tumor	BLCA	3.08478	high
TCGA-2F-A9KQ-01	2886	0	3.38067	3.00277	2.04746	2.10006	4.03345	2.12703	Tumor	BLCA	2.89072	high
TCGA-XF-A8HF-01	2954	1	4.27444	3.24973	1.44891	1.38598	4.20411	3.48399	Tumor	BLCA	3.46629	high
TCGA-XF-A8HD-01	2964	0	3.727	2.80552	2.55881	1.04106	4.11947	2.55245	Tumor	BLCA	2.37839	low
TCGA-XF-AAMY-01	3011	0	3.55653	3.30836	1.74488	2.37126	4.00399	0.987798	Tumor	BLCA	3.03721	high
TCGA-2F-A9KR-01	3183	1	4.32998	3.692	1.11996	3.20768	4.68805	2.94773	Tumor	BLCA	4.09764	high
TCGA-XF-AAMG-01	3364	0	3.74446	3.90763	2.54179	2.11117	4.15624	1.21707	Tumor	BLCA	2.65649	low
TCGA-DK-A1AD-01	3420	0	3.42847	3.70376	1.81361	1.16423	3.27769	2.3149	Tumor	BLCA	3.38507	high
TCGA-UY-A8OD-01	3432	0	3.79622	3.93215	3.31979	2.16005	4.4227	3.29327	Tumor	BLCA	2.5047	low
TCGA-XF-A8HE-01	3817	0	5.31166	3.45199	1.07795	2.03887	4.19713	2.3046	Tumor	BLCA	3.76988	high
TCGA-DK-A2I4-01	3835	0	4.73951	2.9775	2.3254	1.26326	4.04721	1.74595	Tumor	BLCA	2.49935	low
TCGA-DK-A1AC-01	3981	0	3.75698	3.89062	2.01277	2.02575	4.1597	1.15597	Tumor	BLCA	2.94946	high
TCGA-DK-A3WY-01	4967	0	4.53375	3.54821	2.11441	1.82934	4.03977	0.964753	Tumor	BLCA	2.75831	low
TCGA-DK-AA6R-01	5041	0	3.84831	3.35253	1.6292	1.22502	4.33585	1.98687	Tumor	BLCA	2.95318	high
TCGA-DK-AA6S-01	5050	0	4.17943	3.30265	2.03415	3.0629	5.35465	1.18728	Tumor	BLCA	2.60337	low
TCGA-C8-A275-01	1	0	4.47394	4.12877	1.99489	1.29448	3.38068	1.12035	Tumor	BRCA	3.15988	high
TCGA-BH-A1F8-01	1	1	2.86188	2.5194	3.06377	1.76452	2.30323	1.80069	Tumor	BRCA	2.55548	low
TCGA-AC-A7VC-01	1	0	3.59377	3.59956	1.06257	2.42071	5.38125	1.79579	Tumor	BRCA	3.28056	high
TCGA-AN-A0AM-01	5	0	4.9542	2.86562	1.96711	2.92914	4.51707	2.19238	Tumor	BRCA	2.96547	high
TCGA-C8-A1HJ-01	5	0	3.7779	3.48037	0.539611	0.909605	2.4732	2.97814	Tumor	BRCA	4.95843	high
TCGA-PL-A8LX-01	5	0	3.31628	3.52893	3.34525	3.64294	4.15637	1.33482	Tumor	BRCA	2.41168	low
TCGA-AN-A041-01	7	0	3.30958	2.56371	2.66576	1.73954	3.61454	0.903228	Tumor	BRCA	2.26382	low
TCGA-PL-A8LY-01	8	0	4.0456	3.31816	2.60927	4.49826	3.82707	2.33397	Tumor	BRCA	3.31363	high
TCGA-AN-A0XP-01	9	0	3.35118	3.18399	3.15324	1.55219	3.63957	2.89828	Tumor	BRCA	2.43898	low
TCGA-AN-A0AR-01	10	0	3.91043	4.30359	2.02475	1.90005	3.4698	2.83153	Tumor	BRCA	3.70098	high
TCGA-AN-A0AT-01	10	0	5.36468	2.28208	1.38283	1.46743	3.76284	2.33816	Tumor	BRCA	3.14049	high
TCGA-AN-A046-01	10	0	4.78404	3.55364	2.80422	2.6227	4.01614	1.8821	Tumor	BRCA	2.6885	low
TCGA-AN-A0FV-01	10	0	3.42358	2.59927	1.74697	1.61955	3.88906	0.430672	Tumor	BRCA	2.59147	low
TCGA-AN-A0FX-01	10	0	3.76938	3.30701	1.67805	3.4495	4.57103	1.9677	Tumor	BRCA	3.34708	high
TCGA-AN-A0FZ-01	10	0	3.90455	2.6994	2.21824	1.71683	3.68169	1.29743	Tumor	BRCA	2.59087	low
TCGA-AN-A03X-01	10	0	3.44258	2.66485	2.18114	2.60227	4.04341	0.335176	Tumor	BRCA	2.49369	low
TCGA-AN-A0XR-01	10	0	4.60328	3.64127	3.01039	2.61506	3.74895	3.65378	Tumor	BRCA	3.00644	high
TCGA-AN-A0FY-01	10	0	4.64531	3.5435	2.02213	1.12919	3.82264	0.393642	Tumor	BRCA	2.63618	low
TCGA-AN-A0AS-01	10	0	4.33003	2.96798	2.11248	2.86716	4.04592	0.662562	Tumor	BRCA	2.74578	low
TCGA-AN-A03Y-01	10	0	5.34884	3.92299	2.16409	3.57262	3.62185	1.49536	Tumor	BRCA	3.55648	high
TCGA-AN-A0XT-01	10	0	4.8035	4.05424	3.40661	1.50157	2.95265	1.11562	Tumor	BRCA	2.45513	low
TCGA-AN-A0XS-01	10	0	4.53864	3.73212	2.91874	1.43623	4.45594	1.41327	Tumor	BRCA	2.23945	low
TCGA-AN-A0XN-01	10	0	4.32765	2.69808	1.92311	2.74305	3.94111	1.35099	Tumor	BRCA	2.92137	high
TCGA-AN-A0XU-01	10	0	4.48243	2.804	1.95218	3.08435	2.91659	1.4045	Tumor	BRCA	3.4198	high
TCGA-AN-A0FW-01	11	0	4.45487	3.37317	2.04848	2.31804	4.00035	3.62634	Tumor	BRCA	3.42079	high
TCGA-AN-A0G0-01	16	0	4.89883	2.52409	1.87511	1.14189	3.65191	1.09139	Tumor	BRCA	2.61817	low
TCGA-AN-A049-01	19	0	4.2568	2.99017	2.4729	1.49343	4.03933	3.13282	Tumor	BRCA	2.69735	low
TCGA-E9-A244-01	21	0	3.62513	3.29374	1.7286	1.78821	3.73124	2.0154	Tumor	BRCA	3.22132	high
TCGA-E9-A5FL-01	24	0	3.8333	3.34499	2.16584	2.84578	4.47844	2.98955	Tumor	BRCA	3.11838	high
TCGA-E9-A245-01	26	1	3.42463	3.23575	2.89703	2.44049	3.73661	1.03224	Tumor	BRCA	2.42672	low
TCGA-A8-A08A-01	30	0	4.54619	3.58642	3.23082	1.86126	4.82164	3.2279	Tumor	BRCA	2.29749	low
TCGA-A8-A0A7-01	30	0	5.10821	2.82042	2.32357	1.87328	3.8455	1.13945	Tumor	BRCA	2.54122	low
TCGA-A8-A09W-01	30	0	4.04467	2.10778	2.5141	1.16929	2.9497	1.28192	Tumor	BRCA	2.38185	low
TCGA-A8-A08L-01	30	1	3.9452	2.80233	1.38576	2.19299	4.00027	1.90844	Tumor	BRCA	3.27914	high
TCGA-A8-A08R-01	30	0	4.10989	2.94693	2.3455	1.80009	3.53401	1.10592	Tumor	BRCA	2.61946	low
TCGA-A8-A06Q-01	31	0	4.59351	2.78785	2.33857	1.76046	3.48856	2.55681	Tumor	BRCA	2.8587	high
TCGA-A8-A09N-01	31	0	3.65773	3.63022	2.93807	1.20892	3.7155	1.09328	Tumor	BRCA	2.30141	low
TCGA-A8-A06Z-01	31	0	3.48942	3.22496	2.45478	1.83422	3.09327	0.547729	Tumor	BRCA	2.66854	low
TCGA-AC-A8OQ-01	34	0	3.73568	3.19538	2.58444	2.07402	4.47659	1.13403	Tumor	BRCA	2.32727	low
TCGA-E9-A1RD-01	34	0	4.31278	3.47644	2.90565	1.95986	2.99271	1.92221	Tumor	BRCA	2.79553	low
TCGA-AC-A8OR-01	40	0	4.47703	3.33009	3.2895	4.25712	4.69424	1.94818	Tumor	BRCA	2.4703	low
TCGA-D8-A27P-01	49	0	3.65208	3.34262	3.04246	1.71979	3.52217	3.00298	Tumor	BRCA	2.63591	low
TCGA-AC-A6NO-01	51	0	4.41621	4.34125	3.25605	3.01589	4.59595	2.40371	Tumor	BRCA	2.62875	low
TCGA-AN-A04D-01	52	0	4.09667	4.08783	1.93858	1.6122	3.82342	1.50406	Tumor	BRCA	3.16841	high
TCGA-AN-A04C-01	54	0	6.08906	4.11773	1.22997	0.875252	3.61562	1.5527	Tumor	BRCA	3.66945	high
TCGA-E9-A248-01	59	0	4.45122	2.89471	2.61583	1.06807	2.9667	1.09817	Tumor	BRCA	2.4859	low
TCGA-OK-A5Q2-01	64	0	3.87035	3.81947	2.74165	2.28878	4.41413	3.89168	Tumor	BRCA	2.96185	high
TCGA-AC-A8OS-01	70	0	4.478	3.6337	2.82489	2.45003	3.89252	1.85614	Tumor	BRCA	2.69223	low
TCGA-BH-A0HL-01	72	0	3.97502	3.38909	3.0282	3.88774	2.93775	1.98939	Tumor	BRCA	3.1516	high
TCGA-BH-A0HO-01	76	0	3.66419	2.49398	3.14247	2.38215	3.67373	1.78266	Tumor	BRCA	2.2423	low
TCGA-E9-A1R3-01	78	0	3.85251	2.64098	2.30941	1.7768	3.35181	2.31807	Tumor	BRCA	2.82095	low
TCGA-BH-A0DS-01	78	0	3.89708	2.9063	2.2544	3.52167	4.10627	1.02944	Tumor	BRCA	2.81871	low
TCGA-AQ-A54N-01	78	0	4.61712	5.37036	2.91205	3.38599	4.40777	2.10868	Tumor	BRCA	3.27296	high
TCGA-HN-A2NL-01	79	0	4.50288	3.10543	2.35113	2.60846	4.41018	2.9704	Tumor	BRCA	2.89844	high
TCGA-LL-A6FQ-01	80	0	4.84896	3.12883	3.33963	3.794	5.2279	3.67285	Tumor	BRCA	2.43688	low
TCGA-AR-A24P-01	84	0	3.85991	3.03264	2.17971	2.34577	3.27008	1.47613	Tumor	BRCA	3.01928	high
TCGA-AN-A04A-01	90	0	3.67645	2.66212	2.32472	3.0011	4.05294	1.18717	Tumor	BRCA	2.63732	low
TCGA-E9-A1R5-01	92	0	3.64036	2.68502	2.19524	3.90207	3.70551	1.75161	Tumor	BRCA	3.1544	high
TCGA-BH-A0DQ-01	98	0	3.5952	3.19535	3.48528	1.81232	4.52927	2.68058	Tumor	BRCA	2.05587	low
TCGA-UU-A93S-01	116	1	2.94361	3.47731	2.40693	3.7735	4.14678	2.06685	Tumor	BRCA	3.12759	high
TCGA-E2-A1IL-01	118	0	4.10561	3.49858	3.2582	2.17383	3.61966	2.01754	Tumor	BRCA	2.45696	low
TCGA-BH-A0E0-01	134	0	4.92267	4.46626	0.951346	3.16787	3.37376	2.05607	Tumor	BRCA	5.09754	high
TCGA-BH-A18G-01	149	0	3.68083	2.69456	2.23499	1.00871	3.54194	1.83453	Tumor	BRCA	2.57076	low
TCGA-A2-A0CU-01	158	1	3.71463	2.77385	2.91735	2.38081	3.87299	1.90443	Tumor	BRCA	2.39215	low
TCGA-BH-A6R9-01	160	0	4.63598	2.56407	1.40917	2.63903	4.91077	1.07421	Tumor	BRCA	2.80783	low
TCGA-AR-A0TR-01	160	1	4.29303	3.73517	3.50808	1.69678	3.71305	1.9857	Tumor	BRCA	2.27143	low
TCGA-AN-A0XV-01	162	0	4.45606	3.00024	2.52943	2.54849	3.42592	2.0463	Tumor	BRCA	2.89667	high
TCGA-AN-A0XL-01	163	0	3.43343	3.11352	2.81336	1.97849	3.92975	1.76768	Tumor	BRCA	2.41766	low
TCGA-BH-A0RX-01	170	0	4.89766	3.14562	2.01513	3.19506	4.10295	2.48252	Tumor	BRCA	3.30336	high
TCGA-AN-A0XW-01	170	0	4.96254	3.08901	2.38967	2.45057	3.76728	2.84602	Tumor	BRCA	3.04426	high
TCGA-AQ-A0Y5-01	172	1	4.02337	1.51583	2.53124	2.59001	3.62216	0.736625	Tumor	BRCA	2.2105	low
TCGA-AN-A0FF-01	172	0	4.37342	3.22397	3.04778	2.66844	3.84636	3.02109	Tumor	BRCA	2.70817	low
TCGA-BH-A0HK-01	178	0	4.03652	2.96175	1.59187	1.68732	2.96225	2.57588	Tumor	BRCA	3.62801	high
TCGA-E9-A1R4-01	186	0	3.88644	2.75612	3.63323	1.99846	4.14295	1.52703	Tumor	BRCA	1.87031	low
TCGA-EW-A1PC-01	187	0	2.5306	2.92881	2.19148	3.3189	3.46209	0.942402	Tumor	BRCA	2.99669	high
TCGA-AN-A0FD-01	196	0	4.55428	2.95375	2.63935	1.91772	4.57881	1.59737	Tumor	BRCA	2.26957	low
TCGA-AC-A3EH-01	197	1	4.03413	4.26534	2.621	2.96695	4.55898	2.05687	Tumor	BRCA	2.92673	high
TCGA-E9-A1RF-01	200	0	5.30345	3.54744	2.58894	2.25123	4.52969	2.36339	Tumor	BRCA	2.6715	low
TCGA-AN-A0FS-01	210	0	3.39318	3.29872	2.65203	2.08266	3.63622	2.33564	Tumor	BRCA	2.77026	low
TCGA-AN-A0FK-01	213	0	4.78436	3.28489	2.42359	1.34254	4.12868	1.63622	Tumor	BRCA	2.50078	low
TCGA-AN-A0FT-01	214	0	3.94227	3.2212	2.52794	1.36891	3.15864	0.942809	Tumor	BRCA	2.58884	low
TCGA-B6-A400-01	215	0	4.21017	3.66655	2.1005	1.51156	4.78502	1.9423	Tumor	BRCA	2.66535	low
TCGA-E9-A249-01	217	0	4.84236	3.84835	2.67198	0.973433	4.09996	1.44951	Tumor	BRCA	2.42278	low
TCGA-AN-A0FN-01	218	0	3.84801	2.40601	2.47661	2.51416	4.06379	1.6765	Tumor	BRCA	2.46927	low
TCGA-A2-A4RW-01	222	0	4.22668	3.54902	3.31861	1.9533	4.33477	3.06028	Tumor	BRCA	2.36226	low
TCGA-BH-A18T-01	224	1	4.78657	2.72872	2.08959	0.561099	3.58636	0.986857	Tumor	BRCA	2.44048	low
TCGA-AN-A0AK-01	224	0	4.94273	3.90256	3.0038	2.19447	4.34131	1.77549	Tumor	BRCA	2.47112	low
TCGA-GI-A2C8-01	225	0	2.80456	2.7433	1.91923	4.42715	3.46434	1.37862	Tumor	BRCA	3.50445	high
TCGA-AN-A0AL-01	227	0	4.48721	2.47246	2.90236	1.52345	3.6482	2.25885	Tumor	BRCA	2.30159	low
TCGA-LL-A73Z-01	227	1	4.2349	3.15882	2.22708	2.82412	4.42377	2.12122	Tumor	BRCA	2.86802	high
TCGA-AN-A0FL-01	231	0	4.44744	3.83126	1.54241	0.667271	3.34312	1.4866	Tumor	BRCA	3.31894	high
TCGA-EW-A1P8-01	239	1	4.81672	4.19803	2.48405	3.3331	3.43795	1.6224	Tumor	BRCA	3.43902	high
TCGA-AN-A0FJ-01	242	0	4.4438	3.22369	1.2514	1.59266	4.71674	2.38962	Tumor	BRCA	3.2132	high
TCGA-A1-A0SM-01	242	0	3.89681	2.71592	2.45667	2.67554	4.24066	1.04586	Tumor	BRCA	2.43801	low
TCGA-A8-A07S-01	243	0	4.21192	3.10396	2.85425	3.15606	3.59071	2.77166	Tumor	BRCA	2.93373	high
TCGA-AC-A7VB-01	250	0	3.25969	4.07967	2.31289	3.44196	5.49803	2.8781	Tumor	BRCA	2.99309	high
TCGA-E2-A56Z-01	252	0	3.74885	3.55963	3.68396	3.31631	4.48077	1.46647	Tumor	BRCA	2.13166	low
TCGA-A2-A0T2-01	255	1	5.17722	4.16872	2.09303	3.05578	4.41966	1.51533	Tumor	BRCA	3.24296	high
TCGA-EW-A1IY-01	258	0	3.89176	2.5653	2.17851	2.71557	2.53609	2.3801	Tumor	BRCA	3.42599	high
TCGA-A1-A0SB-01	259	0	3.7583	3.06675	1.64715	2.50058	3.71261	1.14734	Tumor	BRCA	3.20094	high
TCGA-E2-A1LK-01	266	1	4.32942	3.49609	2.40371	1.63083	3.85549	2.47223	Tumor	BRCA	2.85949	high
TCGA-A7-A6VY-01	266	0	5.56235	3.28125	2.38088	2.73523	4.76945	2.3977	Tumor	BRCA	2.75437	low
TCGA-OL-A97C-01	271	0	4.37011	3.12824	2.1335	2.91127	4.6112	3.22617	Tumor	BRCA	3.09678	high
TCGA-A8-A07R-01	273	0	4.89031	3.70405	1.39001	2.40377	3.84014	0.547848	Tumor	BRCA	3.43734	high
TCGA-A8-A09R-01	273	0	4.42549	2.61765	2.13795	2.682	4.32088	1.22397	Tumor	BRCA	2.60705	low
TCGA-A8-A079-01	274	0	4.65187	3.39123	2.69159	3.25905	3.69076	2.47829	Tumor	BRCA	3.07372	high
TCGA-E2-A15K-06	275	0	4.20762	3.80832	3.5387	2.81456	3.5358	2.40807	Tumor	BRCA	2.60092	low
TCGA-E2-A15K-01	275	0	4.48319	3.59524	3.07832	3.0436	4.1041	2.57619	Tumor	BRCA	2.7144	low
TCGA-A7-A6VW-01	285	0	5.2841	3.85316	2.50808	3.60454	4.70808	3.49861	Tumor	BRCA	3.2927	high
TCGA-BH-AB28-01	287	0	4.47708	3.46695	2.84228	3.06845	4.41954	1.57637	Tumor	BRCA	2.54673	low
TCGA-E9-A2JT-01	288	0	4.18318	3.33929	2.12709	2.09121	3.60988	1.67085	Tumor	BRCA	3.01953	high
TCGA-E2-A15O-01	289	0	4.83849	3.72044	2.72859	2.41088	4.05804	1.24843	Tumor	BRCA	2.61297	low
TCGA-BH-A6R8-01	293	0	5.2535	3.43612	2.96441	3.6137	4.23205	4.04708	Tumor	BRCA	3.12491	high
TCGA-BH-A0E6-01	293	0	4.87517	3.69002	2.03805	4.62208	4.11596	3.41621	Tumor	BRCA	4.1304	high
TCGA-BH-A8FY-01	295	1	4.68211	3.9963	2.97959	3.60258	3.77512	4.82519	Tumor	BRCA	3.6589	high
TCGA-C8-A278-01	297	0	3.83677	2.98784	1.87761	1.15709	3.2451	1.45847	Tumor	BRCA	2.93773	high
TCGA-E9-A1NI-01	300	0	4.68828	2.90283	2.42698	2.91622	3.91474	3.35983	Tumor	BRCA	3.11276	high
TCGA-D8-A1Y1-01	302	1	3.55677	3.25018	2.38199	2.33466	3.58304	1.366	Tumor	BRCA	2.81731	low
TCGA-PL-A8LZ-01	302	0	4.84914	3.29106	3.12871	1.52122	4.48687	2.77906	Tumor	BRCA	2.24518	low
TCGA-5T-A9QA-01	303	0	3.35575	3.70347	4.34535	3.51925	5.38318	1.74864	Tumor	BRCA	1.73295	low
TCGA-AN-A0AJ-01	303	0	5.34695	3.34755	1.84058	1.83766	4.30701	0.441402	Tumor	BRCA	2.70184	low
TCGA-A8-A099-01	304	0	3.8391	3.48014	3.44865	1.45222	3.36303	0.464632	Tumor	BRCA	2.06277	low
TCGA-A8-A07O-01	304	0	3.86099	2.63674	1.54302	3.08717	3.31863	1.24349	Tumor	BRCA	3.45383	high
TCGA-A8-A07W-01	304	0	3.7033	3.08325	2.85617	1.71544	4.10645	1.86097	Tumor	BRCA	2.30975	low
TCGA-A8-A09A-01	304	0	2.9078	2.56743	2.89194	1.80869	3.50559	0.993717	Tumor	BRCA	2.20017	low
TCGA-D8-A27R-01	307	0	4.26357	3.26573	3.05403	2.36284	3.71169	1.43349	Tumor	BRCA	2.42305	low
TCGA-A7-A6VV-01	313	0	4.75973	4.14501	2.14639	2.43387	4.91982	1.72332	Tumor	BRCA	2.90291	high
TCGA-A7-A3J0-01	313	0	4.21438	3.43549	2.6577	2.2599	4.35624	1.08311	Tumor	BRCA	2.41798	low
TCGA-A7-A6VX-01	317	0	3.76823	3.43071	2.38075	3.16877	4.15871	1.39888	Tumor	BRCA	2.8715	high
TCGA-C8-A1HL-01	317	0	4.35731	3.03135	3.46853	2.7952	2.79324	2.91085	Tumor	BRCA	2.7445	low
TCGA-EW-A1PE-01	320	0	5.08404	3.27141	2.96083	1.71296	3.79802	2.82894	Tumor	BRCA	2.57428	low
TCGA-BH-A42T-01	320	1	4.79058	4.27231	3.08919	2.85985	5.40269	2.71295	Tumor	BRCA	2.48885	low
TCGA-AR-A5QQ-01	322	1	3.9201	2.2396	1.85559	1.51194	4.44778	2.46887	Tumor	BRCA	2.59824	low
TCGA-A2-A25F-01	322	0	4.65577	2.66233	2.14904	1.48604	3.00269	0.918385	Tumor	BRCA	2.73641	low
TCGA-A7-A3IZ-01	322	0	3.39087	3.69993	2.83773	1.51775	3.65514	1.60047	Tumor	BRCA	2.52439	low
TCGA-LD-A9QF-01	323	0	4.34681	3.18709	2.72772	2.42098	4.44536	1.87912	Tumor	BRCA	2.45156	low
TCGA-A7-A5ZW-01	326	0	3.9141	3.08406	2.9579	2.09911	4.04484	2.75676	Tumor	BRCA	2.49138	low
TCGA-BH-A0GZ-01	328	0	4.32976	3.1906	2.80439	3.27988	4.29256	2.51188	Tumor	BRCA	2.73544	low
TCGA-C8-A1HF-01	332	0	3.96163	3.28395	2.28565	1.23948	3.41373	0.960974	Tumor	BRCA	2.64541	low
TCGA-A8-A07P-01	334	0	3.93304	2.61612	3.25339	2.32558	3.84369	2.30534	Tumor	BRCA	2.24428	low
TCGA-A7-A5ZX-01	336	0	3.54182	3.76457	2.71056	3.04689	4.61082	2.42741	Tumor	BRCA	2.777	low
TCGA-E2-A15M-01	336	1	4.43322	3.17332	2.24381	2.36826	3.06046	1.17873	Tumor	BRCA	3.05551	high
TCGA-E2-A1IU-01	337	0	3.96171	3.24727	3.06693	2.73722	3.52266	0.951536	Tumor	BRCA	2.45202	low
TCGA-E9-A1R6-01	339	0	4.60623	3.76984	2.55806	2.33642	4.51475	1.03841	Tumor	BRCA	2.52915	low
TCGA-A7-A3J1-01	343	0	4.06544	2.82971	2.65924	3.2575	3.98892	0.877238	Tumor	BRCA	2.51683	low
TCGA-C8-A1HI-01	343	0	4.01519	2.85994	2.64613	2.33917	3.9192	1.95964	Tumor	BRCA	2.55708	low
TCGA-A7-A3IY-01	345	0	4.5386	2.81904	3.19835	3.75883	4.22025	2.42313	Tumor	BRCA	2.5094	low
TCGA-C8-A1HG-01	345	0	3.76125	3.20755	1.92752	3.31805	3.25778	1.94281	Tumor	BRCA	3.61916	high
TCGA-W8-A86G-01	347	0	4.37657	3.99758	2.39362	3.40267	4.9474	1.8256	Tumor	BRCA	2.91562	high
TCGA-4H-AAAK-01	348	0	4.46647	3.70521	2.846	1.96575	4.15433	0.955538	Tumor	BRCA	2.37462	low
TCGA-AC-A62V-01	348	1	3.75296	2.80159	2.68565	3.35215	5.30551	2.99995	Tumor	BRCA	2.47056	low
TCGA-AO-A1KS-01	350	0	4.33111	3.27206	2.47261	2.31778	2.3714	1.52522	Tumor	BRCA	3.24496	high
TCGA-JL-A3YX-01	352	0	4.76127	4.02423	2.64309	3.09096	4.76992	2.44582	Tumor	BRCA	2.88366	high
TCGA-C8-A12N-01	358	0	4.08076	3.28834	2.6048	3.36019	3.94475	2.69116	Tumor	BRCA	3.06068	high
TCGA-C8-A12M-01	358	0	2.81375	3.28602	4.57465	1.93425	3.37857	2.3545	Tumor	BRCA	1.83502	low
TCGA-C8-A12P-01	358	0	3.41797	2.81732	2.01533	1.38464	4.61805	1.55862	Tumor	BRCA	2.42717	low
TCGA-JL-A3YW-01	360	0	5.06012	3.22086	2.42036	1.89534	5.18359	2.37329	Tumor	BRCA	2.40823	low
TCGA-B6-A0I9-01	362	1	4.07805	2.81601	1.95936	1.55571	4.56581	2.1777	Tumor	BRCA	2.6239	low
TCGA-C8-A12L-01	363	0	4.33171	3.1482	2.47962	0.746833	5.24094	2.50967	Tumor	BRCA	2.15249	low
TCGA-A7-A426-01	364	0	4.44322	4.18936	3.27187	3.50913	4.7691	2.25059	Tumor	BRCA	2.59604	low
TCGA-BH-A1EV-01	365	1	2.78216	3.59536	2.45704	1.16862	3.48611	1.03607	Tumor	BRCA	2.58642	low
TCGA-A8-A0A1-01	365	0	4.44287	3.17032	2.70053	1.72194	3.89006	2.1338	Tumor	BRCA	2.53704	low
TCGA-A8-A08I-01	365	0	5.3384	4.29952	2.5784	1.76778	2.85073	0.910958	Tumor	BRCA	3.09919	high
TCGA-A8-A07J-01	365	0	3.58031	3.04336	2.89837	2.05581	3.89849	0.853916	Tumor	BRCA	2.23923	low
TCGA-A8-A097-01	365	0	4.06209	3.20572	1.85517	2.67071	4.37975	0.952981	Tumor	BRCA	2.87283	high
TCGA-A8-A09B-01	365	0	4.31009	3.95903	2.56422	3.08364	4.59458	1.79073	Tumor	BRCA	2.83683	low
TCGA-D8-A1JF-01	366	0	3.53298	2.14778	2.26699	1.18041	1.7278	1.84562	Tumor	BRCA	3.02464	high
TCGA-C8-A1HK-01	366	0	4.12805	3.13068	2.30703	0.804482	2.75208	1.24617	Tumor	BRCA	2.76534	low
TCGA-A7-A5ZV-01	368	0	3.34984	2.43201	2.8937	3.28647	5.17342	2.55566	Tumor	BRCA	2.21801	low
TCGA-C8-A130-01	370	0	4.36433	4.01305	2.22527	2.14947	4.3783	1.65772	Tumor	BRCA	2.91307	high
TCGA-D8-A1JS-01	371	0	4.48661	3.16249	3.53421	1.12684	4.04704	2.00675	Tumor	BRCA	1.95949	low
TCGA-EW-A1IW-01	371	0	3.82442	2.90712	2.3097	2.83602	3.72281	1.85583	Tumor	BRCA	2.92026	high
TCGA-D8-A27W-01	373	0	4.60062	3.06386	2.82498	2.24395	2.8632	1.53755	Tumor	BRCA	2.76038	low
TCGA-AC-A6IX-01	373	0	4.19419	3.17817	2.83701	2.70741	3.51764	2.01019	Tumor	BRCA	2.74917	low
TCGA-AC-A6IX-06	373	0	3.72635	3.1208	2.42974	1.72225	3.82685	1.50803	Tumor	BRCA	2.5757	low
TCGA-C8-A1HM-01	375	0	4.49171	2.91568	2.73939	1.75866	3.06347	1.5462	Tumor	BRCA	2.6044	low
TCGA-C8-A1HE-01	375	0	3.06419	3.24405	3.33888	2.92878	3.36378	1.45244	Tumor	BRCA	2.45101	low
TCGA-C8-A1HO-01	375	0	3.62538	3.45291	2.16693	2.94099	3.2455	1.83629	Tumor	BRCA	3.40006	high
TCGA-AN-A0XO-01	375	0	3.95218	3.07242	2.20758	3.18618	3.87395	3.39249	Tumor	BRCA	3.40273	high
TCGA-E9-A295-01	375	0	3.66145	3.60851	3.3846	2.95197	3.84135	1.27467	Tumor	BRCA	2.37046	low
TCGA-C8-A26X-01	376	0	5.22275	3.28183	2.34532	1.62419	4.17934	2.83943	Tumor	BRCA	2.80923	low
TCGA-LL-A7T0-01	376	0	3.77691	4.09118	3.18851	1.83057	4.97085	1.91806	Tumor	BRCA	2.18571	low
TCGA-D8-A1XC-01	377	1	4.20306	3.24049	2.6429	2.25473	3.87437	1.15987	Tumor	BRCA	2.52743	low
TCGA-C8-A137-01	379	0	4.03355	2.79579	1.86658	0.92585	3.908	0.616528	Tumor	BRCA	2.48	low
TCGA-C8-A138-01	380	0	3.74785	3.63462	2.9099	1.7809	3.57301	2.7475	Tumor	BRCA	2.75177	low
TCGA-C8-A8HQ-01	380	0	4.65248	3.29917	2.57162	2.23655	4.72834	2.53404	Tumor	BRCA	2.56421	low
TCGA-D8-A27V-01	381	0	3.51303	3.11126	2.1169	1.60149	2.983	1.58812	Tumor	BRCA	3.03202	high
TCGA-C8-A26W-01	381	0	4.55734	3.91386	3.60261	1.50152	3.91252	2.24361	Tumor	BRCA	2.22358	low
TCGA-C8-A12Z-01	382	0	3.5145	2.67938	1.74183	3.89511	3.64639	1.72338	Tumor	BRCA	3.49895	high
TCGA-C8-A134-01	383	0	4.49585	3.476	2.11141	4.08447	4.49229	1.82586	Tumor	BRCA	3.26778	high
TCGA-C8-A132-01	383	0	3.8541	2.97519	1.85663	2.56399	3.62518	1.37658	Tumor	BRCA	3.12188	high
TCGA-C8-A12W-01	385	0	3.59409	3.78671	2.08184	1.02857	4.40453	1.04292	Tumor	BRCA	2.56195	low
TCGA-C8-A12V-01	385	0	5.78029	3.38163	2.97215	2.70741	3.79877	1.98165	Tumor	BRCA	2.66379	low
TCGA-D8-A73W-01	385	1	3.6872	3.22575	2.98213	2.35833	4.60571	1.35697	Tumor	BRCA	2.18303	low
TCGA-C8-A12X-01	385	0	4.42697	3.29759	3.00159	3.95772	4.0366	1.97392	Tumor	BRCA	2.7766	low
TCGA-C8-A12Q-01	385	1	3.60345	2.20801	2.69803	1.10557	3.73088	2.44131	Tumor	BRCA	2.25748	low
TCGA-C8-A12O-01	385	0	3.82271	2.33602	2.66764	2.15075	3.59405	0.814718	Tumor	BRCA	2.28001	low
TCGA-C8-A12U-01	385	0	5.91522	3.49809	2.24519	2.8198	3.9462	2.11979	Tumor	BRCA	3.17373	high
TCGA-BH-A0HU-01	392	0	4.35232	4.14433	3.66267	1.48127	3.81167	1.74215	Tumor	BRCA	2.19432	low
TCGA-E2-A15H-01	393	0	3.77486	3.30351	2.58437	2.23043	3.89569	1.46778	Tumor	BRCA	2.61142	low
TCGA-C8-A135-01	393	0	4.12949	3.66367	1.29123	1.48827	3.73323	1.8103	Tumor	BRCA	3.57273	high
TCGA-C8-A3M8-01	394	0	4.779	3.41292	2.65173	1.2524	4.41805	1.99465	Tumor	BRCA	2.36862	low
TCGA-C8-A1HN-01	394	0	4.00342	3.84083	2.66456	1.73673	3.31188	1.49556	Tumor	BRCA	2.81429	low
TCGA-LL-A5YM-01	394	0	4.37504	3.50701	3.32049	4.11431	5.51396	2.51225	Tumor	BRCA	2.328	low
TCGA-D8-A1XU-01	395	0	3.94228	2.93366	2.48308	1.63416	3.65275	2.31434	Tumor	BRCA	2.67415	low
TCGA-A8-A0A4-01	396	0	4.4766	3.31971	3.09583	2.01904	3.91599	1.1977	Tumor	BRCA	2.2631	low
TCGA-C8-A8HP-01	396	0	4.36902	4.18815	2.25865	2.34217	4.88995	1.22048	Tumor	BRCA	2.73302	low
TCGA-A8-A06P-01	396	0	3.93742	2.99206	3.0485	1.67935	4.16988	1.45261	Tumor	BRCA	2.11461	low
TCGA-A8-A086-01	396	0	3.91642	2.83886	2.43057	2.77527	3.59677	1.05402	Tumor	BRCA	2.70466	low
TCGA-A8-A06O-01	396	0	4.8716	3.61021	2.11695	3.01905	4.07066	0.701981	Tumor	BRCA	2.98419	high
TCGA-D8-A27H-01	397	0	4.81676	2.6003	2.39588	2.17856	4.44311	1.82524	Tumor	BRCA	2.43287	low
TCGA-D8-A27T-01	398	0	4.01348	3.39994	2.23728	2.25722	3.32524	1.45657	Tumor	BRCA	3.05906	high
TCGA-LD-A74U-01	402	0	4.22323	3.55808	2.85682	3.2464	4.48836	1.95625	Tumor	BRCA	2.63873	low
TCGA-EW-A1J2-01	403	0	3.62408	3.23148	2.60949	2.55675	3.87918	0.803877	Tumor	BRCA	2.52976	low
TCGA-D8-A140-01	403	0	4.41145	3.17245	3.56884	2.24368	3.61028	2.57042	Tumor	BRCA	2.3181	low
TCGA-LD-A7W6-01	404	0	4.26426	3.94615	3.09081	2.67624	4.19852	2.83591	Tumor	BRCA	2.74477	low
TCGA-D8-A1JT-01	405	0	3.91111	2.9238	2.10418	1.71551	2.16775	1.27709	Tumor	BRCA	3.25361	high
TCGA-A7-A3RF-01	408	0	4.23164	3.63692	2.76966	3.4728	4.66073	1.12191	Tumor	BRCA	2.55824	low
TCGA-C8-A8HR-01	408	0	4.55946	3.47323	2.52722	2.70871	5.12162	2.37329	Tumor	BRCA	2.58118	low
TCGA-D8-A27G-01	409	0	3.76122	2.65081	2.95782	3.16678	4.14468	1.68592	Tumor	BRCA	2.37223	low
TCGA-D8-A145-01	410	0	4.56073	3.73929	2.86926	2.38584	3.95679	1.99768	Tumor	BRCA	2.6895	low
TCGA-D8-A27M-01	410	0	3.48539	2.58562	2.13869	2.57304	3.36915	1.19371	Tumor	BRCA	2.85825	high
TCGA-C8-A131-01	411	0	4.63024	3.52608	1.64989	0.952361	4.34245	3.31396	Tumor	BRCA	3.22105	high
TCGA-GM-A5PV-01	412	0	4.27107	3.96129	3.5083	2.13833	3.98094	3.57181	Tumor	BRCA	2.59204	low
TCGA-AC-A6IW-01	413	0	4.56412	4.61921	2.56198	1.77727	5.16739	2.23338	Tumor	BRCA	2.65677	low
TCGA-BH-A0HP-01	414	0	3.77264	3.44583	3.11906	2.30402	3.66442	2.03691	Tumor	BRCA	2.52846	low
TCGA-A1-A0SJ-01	416	0	3.87028	3.01985	2.35852	2.80291	3.40794	1.53608	Tumor	BRCA	2.96466	high
TCGA-AC-A62X-01	417	0	4.79694	3.75836	2.7529	4.30267	4.67609	1.52794	Tumor	BRCA	2.85565	low
TCGA-A7-A4SB-01	418	0	4.13693	3.28208	3.01636	3.021	4.13779	0.765098	Tumor	BRCA	2.33834	low
TCGA-S3-AA11-01	421	0	4.68712	3.66004	3.43513	3.22447	4.69998	3.64693	Tumor	BRCA	2.56639	low
TCGA-BH-A0DK-01	423	0	4.4559	3.14081	3.42391	1.85599	4.08923	2.81882	Tumor	BRCA	2.2251	low
TCGA-S3-AA17-01	424	0	3.74248	3.59472	2.96819	1.46441	4.34538	1.91387	Tumor	BRCA	2.27795	low
TCGA-EW-A1PD-01	424	0	4.54199	3.35489	2.42219	1.65563	4.75926	1.07755	Tumor	BRCA	2.30344	low
TCGA-D8-A142-01	425	0	3.75975	3.16996	2.33155	1.79073	4.58265	0.939245	Tumor	BRCA	2.3418	low
TCGA-D8-A1JH-01	426	0	3.79539	2.8256	2.53182	2.40816	3.71556	1.17786	Tumor	BRCA	2.55018	low
TCGA-A8-A07I-01	426	0	5.06012	2.95045	2.30014	1.17181	4.61298	1.06094	Tumor	BRCA	2.22815	low
TCGA-A8-A09X-01	426	1	4.08179	3.45166	2.53536	1.23266	3.72656	1.81929	Tumor	BRCA	2.60112	low
TCGA-E2-A15S-01	428	0	3.7285	3.60686	2.905	2.47608	2.64207	1.06989	Tumor	BRCA	2.89239	high
TCGA-OL-A66P-01	428	0	4.78766	3.17154	2.93915	1.95239	4.98558	1.64578	Tumor	BRCA	2.08702	low
TCGA-D8-A1Y3-01	430	0	4.557	3.50288	2.60416	2.24696	3.49099	0.916882	Tumor	BRCA	2.70552	low
TCGA-D8-A143-01	431	0	4.42408	3.12168	1.46718	2.66301	4.14623	3.00592	Tumor	BRCA	3.66706	high
TCGA-D8-A1J8-01	431	0	4.40816	2.68547	2.97071	1.0608	2.96123	3.53803	Tumor	BRCA	2.64377	low
TCGA-D8-A1Y2-01	433	0	5.36175	2.54849	3.08273	2.35624	3.18189	0.649675	Tumor	BRCA	2.27078	low
TCGA-A1-A0SG-01	434	0	3.75244	3.45886	2.72512	1.20388	4.3916	1.329	Tumor	BRCA	2.22148	low
TCGA-BH-A0E2-01	435	0	4.59236	3.37971	2.19473	2.43457	4.46204	1.59902	Tumor	BRCA	2.7672	low
TCGA-A1-A0SD-01	437	0	3.58634	3.17425	3.18239	2.38244	3.46001	0.775038	Tumor	BRCA	2.29117	low
TCGA-D8-A27I-01	439	0	3.71515	3.29401	2.45617	2.3489	3.90421	1.46085	Tumor	BRCA	2.70335	low
TCGA-C8-A27B-01	439	0	3.84377	3.02845	3.5455	1.47262	3.15741	1.92364	Tumor	BRCA	2.17632	low
TCGA-EW-A1PF-01	439	0	4.26747	3.22686	2.7207	2.25669	4.68487	1.90991	Tumor	BRCA	2.37012	low
TCGA-LL-A5YO-01	440	0	5.45199	3.85791	2.97289	1.86699	4.37591	3.7615	Tumor	BRCA	2.75658	low
TCGA-LL-A740-01	441	0	4.30692	3.07433	2.74605	1.56551	4.59581	1.89088	Tumor	BRCA	2.22004	low
TCGA-D8-A1XK-01	441	0	6.08692	2.33157	1.81824	2.72137	3.12313	0.928646	Tumor	BRCA	3.11606	high
TCGA-A7-A4SD-01	441	0	5.22104	4.19536	2.51694	1.53485	3.71299	2.52715	Tumor	BRCA	3.06606	high
TCGA-A7-A4SC-01	446	0	4.00016	3.73213	2.68289	2.98479	4.19021	1.35953	Tumor	BRCA	2.72194	low
TCGA-AC-A2QJ-01	446	1	4.53279	2.44247	2.42851	3.23882	5.59438	3.36272	Tumor	BRCA	2.4846	low
TCGA-A7-A425-01	447	0	4.0642	3.96846	3.10419	3.27968	5.08714	3.2579	Tumor	BRCA	2.65532	low
TCGA-LL-A5YN-01	447	0	4.52165	3.81153	3.02825	3.31305	4.24137	2.76144	Tumor	BRCA	2.85737	low
TCGA-D8-A1JU-01	447	0	3.66547	3.15994	2.58185	2.15988	3.54944	1.01968	Tumor	BRCA	2.58577	low
TCGA-A7-A56D-01	448	0	4.64146	3.14113	3.54768	2.54657	4.99527	2.45982	Tumor	BRCA	2.00405	low
TCGA-D8-A1XG-01	448	0	4.03494	3.03826	2.30002	1.98372	3.73092	1.57498	Tumor	BRCA	2.73005	low
TCGA-E2-A158-01	450	0	4.16711	3.77097	1.67195	1.56176	2.79801	1.50139	Tumor	BRCA	3.65728	high
TCGA-LL-A5YP-01	450	0	4.10735	4.24699	2.02112	1.8419	5.08314	1.76587	Tumor	BRCA	2.82227	low
TCGA-AC-A3OD-01	451	0	3.67915	2.76326	2.67615	1.58669	2.57182	0.308472	Tumor	BRCA	2.48758	low
TCGA-A7-A4SA-01	454	0	4.07424	3.38517	2.7128	3.91815	4.06408	2.49974	Tumor	BRCA	3.0675	high
TCGA-AC-A5XU-01	455	0	4.59882	4.629	2.67148	3.09782	5.11514	2.26043	Tumor	BRCA	2.89645	high
TCGA-AC-A3TN-01	456	0	4.58303	4.18764	3.76499	2.92491	4.88019	3.16315	Tumor	BRCA	2.33578	low
TCGA-A8-A09V-01	457	0	3.75821	3.38116	2.79415	1.43447	3.36067	2.43204	Tumor	BRCA	2.68694	low
TCGA-A8-A084-01	458	0	4.34148	3.24661	2.2722	2.67045	4.23982	4.32224	Tumor	BRCA	3.3565	high
TCGA-BH-A0H0-01	461	0	4.88422	4.24854	3.06311	1.3549	3.29652	0.757618	Tumor	BRCA	2.50883	low
TCGA-D8-A1XV-01	461	0	3.84675	2.24519	2.22823	1.54409	2.99706	1.33139	Tumor	BRCA	2.64057	low
TCGA-EW-A6S9-01	463	0	3.33891	5.41686	2.64757	1.24752	4.25304	1.16519	Tumor	BRCA	2.8038	low
TCGA-D8-A1XF-01	463	0	3.50102	3.26097	2.72759	3.64303	3.72296	1.85737	Tumor	BRCA	2.93425	high
TCGA-D8-A1XZ-01	466	0	4.03507	2.50896	2.43487	1.68789	3.72093	1.33303	Tumor	BRCA	2.41088	low
TCGA-XX-A899-01	467	0	4.18515	3.37546	2.50629	2.97475	4.73518	1.06968	Tumor	BRCA	2.50638	low
TCGA-BH-A18N-01	468	1	3.90593	3.33108	2.84445	2.58821	3.87311	1.21286	Tumor	BRCA	2.50737	low
TCGA-C8-A26Z-01	470	0	2.96426	3.65087	2.54003	3.02718	3.25463	1.81052	Tumor	BRCA	3.19328	high
TCGA-AC-A3W7-01	471	0	4.43215	4.1373	2.83801	3.12096	4.93746	2.4734	Tumor	BRCA	2.74475	low
TCGA-D8-A1Y0-01	472	0	3.84428	2.69317	2.69755	2.42113	3.23211	1.29689	Tumor	BRCA	2.59071	low
TCGA-AQ-A1H2-01	475	0	3.52895	3.6466	3.43859	3.86144	3.42103	1.26007	Tumor	BRCA	2.64572	low
TCGA-BH-A0DP-01	476	0	3.63368	3.35468	2.41248	4.02076	4.1106	1.42058	Tumor	BRCA	3.03797	high
TCGA-BH-A0E1-01	477	0	3.67295	3.09767	2.93447	2.88074	4.0591	1.78037	Tumor	BRCA	2.48621	low
TCGA-EW-A1J5-01	477	0	4.12767	3.25606	2.77084	3.06607	4.07603	1.96756	Tumor	BRCA	2.69712	low
TCGA-LL-A73Y-01	477	0	3.48415	3.01406	1.79754	3.09018	4.2793	2.89055	Tumor	BRCA	3.37619	high
TCGA-D8-A1JC-01	480	0	3.44538	2.72481	2.79592	3.20034	2.85851	1.59345	Tumor	BRCA	2.87049	high
TCGA-D8-A1XR-01	482	0	4.14785	3.14104	3.42339	2.16038	3.75881	1.5834	Tumor	BRCA	2.17648	low
TCGA-XX-A89A-01	488	0	4.72913	3.53545	3.13902	2.56028	3.85847	1.4643	Tumor	BRCA	2.45556	low
TCGA-D8-A27F-01	488	0	3.8911	2.69207	1.6799	1.56088	4.80498	1.4258	Tumor	BRCA	2.54403	low
TCGA-LL-A6FR-01	489	0	3.81054	2.63737	2.85732	3.62606	5.75061	2.53634	Tumor	BRCA	2.19541	low
TCGA-D8-A73U-01	492	0	4.46101	3.06459	3.06065	3.09375	4.26447	2.43078	Tumor	BRCA	2.51066	low
TCGA-BH-A0DZ-01	495	0	4.49311	2.49269	2.99478	1.84064	4.66599	1.01646	Tumor	BRCA	1.88848	low
TCGA-D8-A1XS-01	496	0	3.66805	2.78637	2.51119	1.75669	3.37407	0.36714	Tumor	BRCA	2.39165	low
TCGA-AC-A3HN-01	496	0	4.14613	3.29023	2.92151	2.8673	4.39432	0.830927	Tumor	BRCA	2.3015	low
TCGA-D8-A1XQ-01	499	0	4.60324	3.45313	3.36187	0.927551	4.18198	2.06416	Tumor	BRCA	2.04513	low
TCGA-D8-A27L-01	499	0	3.9389	3.18881	2.67691	1.8876	3.76987	1.77084	Tumor	BRCA	2.55276	low
TCGA-A2-A1G6-01	501	0	3.41739	3.1885	2.89818	2.80739	3.08365	1.21121	Tumor	BRCA	2.71513	low
TCGA-E2-A1BC-01	501	0	3.52281	3.323	2.81011	1.51368	3.67776	1.42824	Tumor	BRCA	2.40662	low
TCGA-D8-A1JA-01	502	0	3.70202	2.65637	2.29723	0.4298	2.57746	1.62705	Tumor	BRCA	2.67173	low
TCGA-D8-A1XY-01	503	0	3.59539	2.72326	3.13412	1.83126	3.64881	0.795496	Tumor	BRCA	2.07123	low
TCGA-AC-A3W5-01	504	0	3.49664	3.51093	2.12404	2.61954	4.92604	2.09522	Tumor	BRCA	2.80546	low
TCGA-EW-A1J3-01	504	0	3.22814	4.13205	2.53156	1.94173	2.67605	1.04698	Tumor	BRCA	3.16101	high
TCGA-D8-A1XT-01	506	0	3.72336	2.17059	2.69534	1.52765	3.97632	0.709374	Tumor	BRCA	2.01232	low
TCGA-C8-A274-01	508	0	3.54779	3.87542	2.49918	3.36824	3.51249	1.51512	Tumor	BRCA	3.23616	high
TCGA-D8-A1X7-01	509	0	3.38526	2.5243	2.42523	2.02393	3.69047	1.38315	Tumor	BRCA	2.4884	low
TCGA-EW-A6SA-01	510	0	3.97843	3.06561	2.21134	3.63317	4.47602	2.94762	Tumor	BRCA	3.17811	high
TCGA-AC-A5EH-01	511	0	5.06022	3.73318	2.90029	2.00163	4.84526	2.56246	Tumor	BRCA	2.43094	low
TCGA-C8-A273-01	513	0	4.71608	3.16297	3.40919	1.29769	4.48876	2.16383	Tumor	BRCA	1.96078	low
TCGA-BH-A0HN-01	516	0	4.98746	4.05013	3.25408	3.74816	4.2746	1.50562	Tumor	BRCA	2.64965	low
TCGA-A8-A075-01	518	0	4.52034	3.73276	2.52977	1.86366	3.95338	1.85129	Tumor	BRCA	2.75726	low
TCGA-UL-AAZ6-01	518	0	3.74939	2.08814	3.01137	2.24277	4.33628	3.17882	Tumor	BRCA	2.22022	low
TCGA-A8-A0AB-01	518	0	4.50137	3.58117	2.40229	2.49003	3.77161	1.03121	Tumor	BRCA	2.83211	low
TCGA-LL-A5YL-01	519	0	3.79136	3.43705	2.86835	2.54644	5.56751	3.47351	Tumor	BRCA	2.38921	low
TCGA-D8-A27N-01	519	0	4.96363	3.2523	2.79603	1.35144	4.70373	1.73829	Tumor	BRCA	2.16194	low
TCGA-A2-A0T1-01	521	0	4.32153	2.95924	2.0465	2.39614	4.01501	0.965373	Tumor	BRCA	2.7496	low
TCGA-D8-A1XD-01	522	0	6.01676	4.23725	2.8202	1.20085	4.38086	1.44415	Tumor	BRCA	2.42606	low
TCGA-A2-A25C-01	523	0	3.52347	2.62249	3.03549	1.57697	3.35955	1.83287	Tumor	BRCA	2.27693	low
TCGA-AR-A1AR-01	524	1	4.00393	2.90967	1.64502	2.37586	2.30408	0.882573	Tumor	BRCA	3.62908	high
TCGA-S3-AA15-01	525	0	4.23282	3.79619	2.47245	2.79005	4.39359	1.44839	Tumor	BRCA	2.7829	low
TCGA-E2-A15D-01	526	0	4.31264	3.48556	2.8637	2.7018	4.00684	1.44551	Tumor	BRCA	2.56755	low
TCGA-OL-A66O-01	528	0	5.0897	3.98726	4.16713	4.3567	5.30715	3.13006	Tumor	BRCA	2.22202	low
TCGA-A2-A1FW-01	528	0	3.24508	2.54739	2.96068	1.27088	2.59367	0.345574	Tumor	BRCA	2.2198	low
TCGA-S3-AA14-01	529	0	3.25143	3.23168	3.01843	1.9721	3.98859	0.890167	Tumor	BRCA	2.18691	low
TCGA-D8-A27E-01	530	0	3.70666	2.63572	2.87656	2.61139	3.28583	1.49509	Tumor	BRCA	2.5256	low
TCGA-AC-A62Y-01	530	0	4.35731	3.28776	3.19786	2.3407	4.59614	2.42415	Tumor	BRCA	2.26052	low
TCGA-A2-A0T5-01	531	0	4.25382	3.88718	2.72448	1.72217	4.25807	3.1326	Tumor	BRCA	2.78461	low
TCGA-LL-A9Q3-01	532	0	5.51314	3.2205	4.64629	3.88403	5.21342	2.22757	Tumor	BRCA	1.69498	low
TCGA-EW-A3U0-01	532	0	4.51275	3.91131	2.72841	1.34906	4.12847	1.61393	Tumor	BRCA	2.492	low
TCGA-D8-A1J9-01	532	0	3.57509	3.14373	2.7232	1.41959	3.13503	1.46859	Tumor	BRCA	2.55647	low
TCGA-EW-A423-01	533	0	4.46356	4.39362	3.12698	2.95411	4.33612	3.18333	Tumor	BRCA	2.94266	high
TCGA-A2-A0T0-01	533	0	4.59063	3.06997	1.40557	3.80775	4.65371	1.90211	Tumor	BRCA	3.53468	high
TCGA-D8-A1XM-01	538	0	4.3584	2.81163	2.7477	1.74878	4.1579	1.76378	Tumor	BRCA	2.28642	low
TCGA-BH-A1EY-01	538	1	3.98814	2.25162	1.85033	1.54225	3.31174	2.38467	Tumor	BRCA	2.97262	high
TCGA-D8-A1X6-01	541	0	4.40972	3.02398	2.82124	3.41453	3.30459	1.76774	Tumor	BRCA	2.89585	high
TCGA-AO-A1KT-01	541	0	3.01441	3.12261	3.10865	2.74172	3.69974	1.52811	Tumor	BRCA	2.42296	low
TCGA-A7-A4SF-01	545	0	3.89723	3.91849	3.40063	1.51223	4.35073	0.917271	Tumor	BRCA	2.01303	low
TCGA-A8-A093-01	546	0	3.69037	3.87999	2.37553	3.51836	4.10634	1.22664	Tumor	BRCA	3.08053	high
TCGA-A8-A06R-01	547	0	4.845	2.2593	2.62679	2.48643	4.41477	1.48698	Tumor	BRCA	2.23871	low
TCGA-A2-A04P-01	548	1	4.82224	3.90578	1.70738	2.58927	3.44717	2.6261	Tumor	BRCA	3.99529	high
TCGA-A8-A082-01	549	0	3.11749	2.78726	2.07193	3.82117	4.0327	1.28668	Tumor	BRCA	3.02543	high
TCGA-GM-A5PX-01	551	0	3.59614	3.38798	3.48028	3.37108	4.54968	3.2171	Tumor	BRCA	2.44858	low
TCGA-D8-A1JD-01	552	0	3.94958	2.96302	2.42921	1.38705	3.76432	0.928771	Tumor	BRCA	2.39652	low
TCGA-D8-A1XB-01	552	0	4.08416	3.35202	2.1551	2.73987	4.22083	1.87222	Tumor	BRCA	2.97479	high
TCGA-BH-A0BD-01	554	0	4.01745	2.55379	2.55169	3.64823	4.07294	0.900351	Tumor	BRCA	2.55611	low
TCGA-E2-A15G-01	554	0	4.35179	3.67709	3.14554	2.35673	3.58854	1.35712	Tumor	BRCA	2.5056	low
TCGA-A2-A0YE-01	554	0	4.27504	2.76563	2.26754	2.41902	2.61391	2.5283	Tumor	BRCA	3.36653	high
TCGA-EW-A1IZ-01	554	0	5.16406	3.86738	2.92118	1.54576	4.85348	2.68244	Tumor	BRCA	2.38896	low
TCGA-A1-A0SQ-01	554	0	5.72374	5.64383	2.79894	0.70835	3.67953	1.95323	Tumor	BRCA	3.06189	high
TCGA-B6-A0WW-01	558	1	2.75002	3.08775	3.07875	2.28404	4.19275	2.07715	Tumor	BRCA	2.29077	low
TCGA-EW-A1P6-01	562	0	3.78098	3.43306	2.11524	0.876713	3.8024	1.36269	Tumor	BRCA	2.65936	low
TCGA-S3-A6ZG-01	562	0	4.35679	4.05055	3.7562	2.38299	4.27842	1.81168	Tumor	BRCA	2.16737	low
TCGA-D8-A3Z6-01	563	0	4.08572	3.6595	3.29465	3.13385	4.62734	2.74372	Tumor	BRCA	2.48539	low
TCGA-E2-A14Z-01	563	1	3.59667	4.25251	2.57356	2.25301	3.94448	1.05225	Tumor	BRCA	2.8034	low
TCGA-D8-A1X5-01	565	0	4.58318	2.86167	2.64971	2.11074	3.71148	1.81294	Tumor	BRCA	2.55966	low
TCGA-A2-A0YJ-01	566	0	4.05437	2.31012	2.50261	3.6893	3.85976	1.06507	Tumor	BRCA	2.61959	low
TCGA-BH-A5IZ-01	567	0	3.57267	3.41704	1.82714	2.57234	4.11276	2.3357	Tumor	BRCA	3.31019	high
TCGA-AC-A6IV-01	568	0	3.64056	3.0402	2.63139	2.70267	4.40561	1.08229	Tumor	BRCA	2.38729	low
TCGA-B6-A0IK-01	571	1	4.62346	3.11293	2.52564	1.35673	5.13857	1.99852	Tumor	BRCA	2.18071	low
TCGA-S3-A6ZF-01	572	0	3.35374	2.77766	3.14637	1.70142	4.02411	1.88848	Tumor	BRCA	2.11257	low
TCGA-B6-A409-01	573	1	4.08582	3.10021	2.68678	2.44263	5.12343	3.47738	Tumor	BRCA	2.51535	low
TCGA-BH-A8FZ-01	574	0	5.12816	3.14445	2.59569	2.38856	4.07571	0.904536	Tumor	BRCA	2.46859	low
TCGA-S3-AA12-01	574	0	4.21681	4.22954	2.918	0.929373	4.73062	2.179	Tumor	BRCA	2.3092	low
TCGA-D8-A1JE-01	575	0	2.85715	2.4832	3.15541	2.2884	2.55772	1.66125	Tumor	BRCA	2.49591	low
TCGA-EW-A1PA-01	575	0	3.82	2.48717	2.67461	2.05764	3.64638	2.2653	Tumor	BRCA	2.51518	low
TCGA-EW-A1J1-01	575	0	3.5522	3.55156	3.38259	1.11017	2.90447	1.71142	Tumor	BRCA	2.35302	low
TCGA-A2-A0T6-01	575	0	3.89162	3.47628	2.5291	1.59246	4.13685	0.96353	Tumor	BRCA	2.41152	low
TCGA-E9-A1NH-01	576	0	4.22298	3.27684	2.6545	1.74939	4.16962	2.34673	Tumor	BRCA	2.54492	low
TCGA-BH-A1FG-01	577	1	3.66096	2.86268	2.70042	1.94384	2.83009	1.68921	Tumor	BRCA	2.73302	low
TCGA-A8-A07G-01	577	0	3.53294	2.14077	2.52042	1.74143	3.76889	1.17491	Tumor	BRCA	2.23808	low
TCGA-A8-A07F-01	577	0	3.56826	3.33583	2.24805	1.15287	4.0131	1.67753	Tumor	BRCA	2.59554	low
TCGA-D8-A1JI-01	577	0	2.77039	4.12656	3.48162	2.31599	3.54048	1.70547	Tumor	BRCA	2.47458	low
TCGA-A8-A0A2-01	579	0	4.32249	3.52506	2.92205	1.36594	4.27065	1.09904	Tumor	BRCA	2.1756	low
TCGA-A8-A09T-01	579	0	4.73109	2.97024	2.52825	1.74816	4.05119	2.09388	Tumor	BRCA	2.53492	low
TCGA-AQ-A7U7-01	584	1	4.88232	3.72942	2.62609	2.70771	4.45122	1.69998	Tumor	BRCA	2.6933	low
TCGA-A2-A1G1-01	584	0	3.95218	2.30334	2.62941	1.03627	2.96288	0.752513	Tumor	BRCA	2.26011	low
TCGA-D8-A147-01	584	0	4.74655	3.34113	2.15916	1.99281	3.25657	1.26813	Tumor	BRCA	3.03416	high
TCGA-A1-A0SP-01	584	0	5.6317	3.50354	1.72991	2.39953	4.64352	2.57223	Tumor	BRCA	3.26362	high
TCGA-AC-A23C-01	585	0	3.36757	1.84761	2.36973	1.9733	3.42706	2.65248	Tumor	BRCA	2.62084	low
TCGA-S3-AA10-01	586	0	4.31822	3.39097	1.83952	1.31106	4.3484	0.737034	Tumor	BRCA	2.62608	low
TCGA-A2-A0YK-01	588	0	3.60774	3.11993	2.52159	2.50419	3.11983	1.43284	Tumor	BRCA	2.89715	high
TCGA-AC-A2QI-01	588	0	4.50874	3.55795	3.47485	2.97569	4.7605	2.05369	Tumor	BRCA	2.20052	low
TCGA-AC-A5XS-01	588	0	4.30923	3.5616	3.65097	2.26337	4.97737	2.73712	Tumor	BRCA	2.04158	low
TCGA-D8-A1JM-01	590	0	3.98344	4.1672	2.26239	1.61201	2.62011	2.49375	Tumor	BRCA	3.66215	high
TCGA-E2-A154-01	591	0	3.36526	3.35469	2.55371	2.70489	3.85231	1.8507	Tumor	BRCA	2.81861	low
TCGA-LL-A7SZ-01	594	0	5.34948	3.8893	3.06139	2.17783	5.35354	1.40708	Tumor	BRCA	2.11153	low
TCGA-A2-A1G4-01	595	0	4.07145	2.46806	2.20603	3.18434	2.75006	1.55638	Tumor	BRCA	3.22766	high
TCGA-E2-A15P-01	595	0	4.48437	3.66153	3.18266	2.88063	3.00386	1.54499	Tumor	BRCA	2.80619	low
TCGA-LL-A8F5-01	596	0	4.48567	3.51591	1.84303	2.73164	4.7948	2.50147	Tumor	BRCA	3.16842	high
TCGA-E2-A1L9-01	598	0	3.85944	3.12547	2.73791	2.37772	3.62079	2.67783	Tumor	BRCA	2.80713	low
TCGA-OL-A6VQ-01	600	0	3.87051	3.67466	2.77847	2.29729	4.91828	1.401	Tumor	BRCA	2.30833	low
TCGA-D8-A1XL-01	606	0	4.78568	3.75218	2.67243	1.41706	3.63989	0.864956	Tumor	BRCA	2.51867	low
TCGA-EW-A1PH-01	607	0	3.22514	2.95241	1.69205	1.27562	3.0609	1.45516	Tumor	BRCA	3.13043	high
TCGA-A8-A08G-01	607	0	4.64301	2.77693	2.63105	3.28649	3.46419	2.26504	Tumor	BRCA	2.96002	high
TCGA-A8-A07E-01	608	0	4.08804	2.71545	2.45361	2.05562	3.76961	1.71057	Tumor	BRCA	2.57544	low
TCGA-EW-A1PB-01	608	0	6.15922	2.93551	2.64756	5.21853	4.16007	2.92252	Tumor	BRCA	3.38545	high
TCGA-D8-A1JL-01	611	0	3.9104	2.58215	2.06539	2.94458	2.57015	1.05782	Tumor	BRCA	3.26626	high
TCGA-D8-A1JJ-01	611	0	4.69441	2.72249	2.09878	2.3537	4.18814	2.10639	Tumor	BRCA	2.80017	low
TCGA-BH-A18J-01	612	1	4.39664	3.26299	2.58321	2.46486	3.60762	1.34628	Tumor	BRCA	2.73076	low
TCGA-E9-A243-01	612	0	3.84508	2.07104	2.21489	1.47574	2.21404	2.35318	Tumor	BRCA	3.03828	high
TCGA-BH-A2L8-01	612	0	4.29872	3.4935	2.62441	2.35656	4.28331	2.46506	Tumor	BRCA	2.73345	low
TCGA-AC-A8OP-01	614	0	3.2587	2.67637	2.98873	3.22593	4.57972	2.84641	Tumor	BRCA	2.42618	low
TCGA-A7-A13E-01	614	1	2.45223	2.42983	1.94026	1.00955	2.16414	1.17251	Tumor	BRCA	2.9787	high
TCGA-A2-A1G0-01	616	0	4.05306	3.55205	2.34256	2.83851	2.52999	1.15638	Tumor	BRCA	3.42249	high
TCGA-AR-A2LH-01	616	1	5.00373	3.49626	1.82553	2.61668	4.5902	1.55113	Tumor	BRCA	3.03711	high
TCGA-C8-A26V-01	616	0	4.44627	2.78687	3.04648	3.95185	4.00501	3.63073	Tumor	BRCA	2.91727	high
TCGA-AO-A0J7-01	618	0	4.24683	3.83011	2.8752	1.56451	4.26491	1.1423	Tumor	BRCA	2.3132	low
TCGA-BH-A0HI-01	620	0	4.24206	3.417	3.56434	2.66042	4.03292	2.86256	Tumor	BRCA	2.38209	low
TCGA-D8-A1JN-01	620	0	3.75194	3.32188	2.97486	1.45062	2.87502	2.37736	Tumor	BRCA	2.71062	low
TCGA-OL-A5S0-01	620	0	3.90154	4.18681	2.46756	2.5689	4.93334	2.26982	Tumor	BRCA	2.8228	low
TCGA-AO-A1KO-01	622	0	2.88763	2.45357	1.93353	2.7139	1.98244	1.19729	Tumor	BRCA	3.5003	high
TCGA-BH-A0AW-01	622	0	5.23168	2.85811	2.28184	1.02837	3.5886	2.49014	Tumor	BRCA	2.7258	low
TCGA-A2-A0T4-01	624	0	4.13192	3.13498	2.71693	2.93782	4.11574	1.05805	Tumor	BRCA	2.499	low
TCGA-E2-A15L-01	626	0	2.83103	3.73892	3.16083	1.85709	3.82401	2.29308	Tumor	BRCA	2.4757	low
TCGA-D8-A141-01	626	0	3.70602	3.25366	2.25173	2.29139	3.91546	1.61659	Tumor	BRCA	2.82955	low
TCGA-A7-A26J-01	627	0	1.9273	2.98016	2.86702	2.64091	3.09249	2.30963	Tumor	BRCA	2.80599	low
TCGA-S3-AA0Z-01	629	0	3.46348	3.65026	2.15329	1.23413	3.71767	1.85245	Tumor	BRCA	2.88851	high
TCGA-E2-A15E-06	630	0	5.23574	4.32532	2.66225	1.91514	3.17913	0.913941	Tumor	BRCA	2.96545	high
TCGA-E2-A15E-01	630	0	4.71046	3.43099	2.11217	2.79109	3.64407	1.02823	Tumor	BRCA	3.09236	high
TCGA-A2-A0T7-01	631	0	3.29824	2.69648	2.75296	2.53443	4.17624	1.93159	Tumor	BRCA	2.39847	low
TCGA-A1-A0SI-01	635	0	4.0797	3.41693	2.55749	1.82542	4.56619	1.92616	Tumor	BRCA	2.46009	low
TCGA-BH-A42V-01	635	0	4.18523	3.95757	2.91558	3.23259	4.45499	1.36104	Tumor	BRCA	2.61937	low
TCGA-D8-A13Z-01	635	0	4.97779	2.84919	2.41094	1.29761	4.34232	1.53207	Tumor	BRCA	2.31264	low
TCGA-D8-A1JP-01	639	0	3.63222	3.50785	2.30587	1.98357	3.73665	2.64443	Tumor	BRCA	3.06811	high
TCGA-B6-A0WX-01	639	1	3.4769	3.28026	1.94834	2.62597	4.59592	2.64765	Tumor	BRCA	3.0719	high
TCGA-A8-A0A6-01	640	0	3.62476	2.7147	2.16396	2.78314	3.79163	1.66488	Tumor	BRCA	2.87744	high
TCGA-E2-A155-01	640	0	5.02182	2.6986	2.85453	2.07069	3.85165	1.87402	Tumor	BRCA	2.37407	low
TCGA-S3-A6ZH-01	641	0	4.68857	4.2313	3.20962	0.92808	4.27907	2.05946	Tumor	BRCA	2.27386	low
TCGA-A2-A4S2-01	643	0	4.79736	4.1381	2.8011	1.97343	4.98678	2.54786	Tumor	BRCA	2.53896	low
TCGA-D8-A146-01	643	0	4.08474	3.02496	2.94287	2.03418	3.91486	0.857634	Tumor	BRCA	2.21383	low
TCGA-A7-A4SE-01	644	0	3.47746	3.07869	1.87621	2.15848	4.26852	1.88271	Tumor	BRCA	2.91134	high
TCGA-LD-A66U-01	646	0	4.60807	4.05411	3.15746	3.08274	5.32169	2.24275	Tumor	BRCA	2.38031	low
TCGA-E9-A1RG-01	647	0	4.20655	3.05687	2.56828	1.83892	4.4715	3.04336	Tumor	BRCA	2.57817	low
TCGA-A2-A4RY-01	648	0	3.84724	4.05664	2.72397	3.36064	4.47102	1.45177	Tumor	BRCA	2.7941	low
TCGA-AO-A0J3-01	651	0	3.99619	2.99815	2.79187	1.63767	3.16329	1.70289	Tumor	BRCA	2.55996	low
TCGA-BH-A18H-01	652	0	6.33635	3.46129	2.75005	1.43184	4.62704	1.0801	Tumor	BRCA	2.19296	low
TCGA-AO-A0JA-01	655	0	3.65775	3.26612	2.60967	2.11195	3.93341	3.34368	Tumor	BRCA	2.88961	high
TCGA-E2-A15F-01	658	0	4.56308	3.55149	2.21133	3.16209	3.46777	1.4485	Tumor	BRCA	3.30761	high
TCGA-A2-A0YH-01	659	0	4.399	3.13264	2.60726	2.17968	3.07307	1.18485	Tumor	BRCA	2.76243	low
TCGA-D8-A4Z1-01	659	0	4.11927	3.6839	2.70394	3.13543	4.49516	1.63078	Tumor	BRCA	2.68011	low
TCGA-BH-A0BJ-01	660	0	4.31772	3.22156	2.85594	1.92591	4.29558	2.57499	Tumor	BRCA	2.45474	low
TCGA-A7-A26I-01	661	0	3.30156	3.23921	2.75879	2.32999	3.35579	0.37917	Tumor	BRCA	2.4838	low
TCGA-BH-A8G0-01	662	0	4.00327	3.21983	3.3058	2.6195	4.37155	2.22516	Tumor	BRCA	2.26253	low
TCGA-D8-A1XJ-01	664	0	3.7697	3.26821	1.67133	1.83228	3.92433	1.2349	Tumor	BRCA	3.03182	high
TCGA-A2-A4S3-01	666	0	3.83867	3.18482	2.54687	2.34092	3.87405	1.90568	Tumor	BRCA	2.70818	low
TCGA-A2-A0YG-01	666	0	3.75416	2.95521	2.38846	2.45113	3.22987	2.36415	Tumor	BRCA	3.07033	high
TCGA-EW-A2FW-01	672	0	3.64516	3.68789	3.07086	1.88992	3.64624	2.65828	Tumor	BRCA	2.65162	low
TCGA-E2-A1IN-01	675	0	3.83133	3.88279	2.04686	1.79045	3.70962	1.84633	Tumor	BRCA	3.17495	high
TCGA-AC-A3QP-01	675	0	4.41058	3.66703	3.22735	2.49744	4.95857	1.6622	Tumor	BRCA	2.15585	low
TCGA-AC-A2B8-01	677	0	3.84294	3.13414	2.65719	2.67382	3.85884	1.75272	Tumor	BRCA	2.67389	low
TCGA-E9-A1N6-01	678	1	5.03883	3.12732	1.83262	2.07921	4.43129	0.890937	Tumor	BRCA	2.72804	low
TCGA-A7-A2KD-01	679	0	4.9988	3.05432	2.16037	1.41545	3.36765	1.17261	Tumor	BRCA	2.76472	low
TCGA-OL-A5RZ-01	679	0	4.14635	3.86762	2.58583	1.11554	4.46637	2.36408	Tumor	BRCA	2.53282	low
TCGA-AO-A0J8-01	680	0	4.59736	3.67032	2.57465	3.36493	4.10929	1.51187	Tumor	BRCA	2.92179	high
TCGA-MS-A51U-01	681	0	4.48763	4.03504	2.53852	2.94011	4.33223	1.83819	Tumor	BRCA	2.94818	high
TCGA-A2-A1FZ-01	683	0	3.75368	3.10282	2.88082	1.72553	4.31238	2.18019	Tumor	BRCA	2.29741	low
TCGA-E2-A15C-01	694	0	4.17645	3.58886	2.24602	1.40331	3.61273	1.0287	Tumor	BRCA	2.74389	low
TCGA-EW-A1OW-01	694	0	4.00224	3.46934	2.03404	2.63571	3.95784	2.21224	Tumor	BRCA	3.23797	high
TCGA-AC-A23E-01	698	0	4.04249	2.69454	2.0616	2.20525	3.55885	0.703384	Tumor	BRCA	2.71738	low
TCGA-BH-A0WA-01	701	0	3.30264	3.29761	1.78167	1.48424	3.16769	2.01343	Tumor	BRCA	3.31839	high
TCGA-BH-A0H7-01	702	0	3.70272	1.96388	3.0748	2.84322	3.65367	2.25747	Tumor	BRCA	2.30593	low
TCGA-EW-A1P5-01	703	0	4.50827	3.09332	2.8434	3.77269	4.04305	3.71433	Tumor	BRCA	3.11534	high
TCGA-A2-A4S0-01	706	0	3.76197	3.58409	2.78946	2.55355	4.3364	1.26367	Tumor	BRCA	2.46742	low
TCGA-AC-A3YI-01	707	0	4.87493	3.10107	2.03916	3.47263	4.56922	1.29552	Tumor	BRCA	2.91915	high
TCGA-E2-A153-01	707	0	4.22149	3.26626	2.36673	1.96439	4.24155	0.965427	Tumor	BRCA	2.49054	low
TCGA-AR-A0TU-01	709	0	4.57595	3.04463	2.10862	1.97628	2.9764	1.37933	Tumor	BRCA	3.08801	high
TCGA-E2-A15A-06	710	0	3.41897	2.43355	2.63646	3.04182	3.29925	1.06482	Tumor	BRCA	2.60811	low
TCGA-E2-A15A-01	710	0	3.8736	2.70919	2.62361	2.47454	3.30504	1.31078	Tumor	BRCA	2.6291	low
TCGA-OL-A66I-01	714	0	5.56578	3.81286	3.21042	2.25718	4.72555	0.980862	Tumor	BRCA	2.13825	low
TCGA-A2-A1FV-01	714	0	2.46622	3.25562	2.63055	1.12823	2.50138	3.20986	Tumor	BRCA	3.10202	high
TCGA-BH-A5J0-01	715	0	4.79604	3.46143	3.47519	2.0539	4.69548	3.32907	Tumor	BRCA	2.23135	low
TCGA-EW-A424-01	715	0	4.00475	4.53443	3.06236	3.61483	4.86055	1.57356	Tumor	BRCA	2.68099	low
TCGA-A7-A13G-01	718	0	2.48665	3.55815	3.51192	1.9498	3.38038	1.4698	Tumor	BRCA	2.2512	low
TCGA-A7-A26G-01	722	0	3.75011	2.12436	1.77452	1.57481	2.62058	1.34713	Tumor	BRCA	3.02263	high
TCGA-A2-A0YT-01	723	1	3.23455	2.4852	2.34035	1.70826	4.45833	2.23675	Tumor	BRCA	2.37914	low
TCGA-A7-A26H-01	724	0	3.64664	2.88684	2.40798	2.01272	3.3772	3.21791	Tumor	BRCA	3.05017	high
TCGA-E9-A54Y-01	725	0	4.75691	4.24278	3.23448	3.18064	4.12029	4.02511	Tumor	BRCA	3.12913	high
TCGA-E2-A156-01	726	0	3.79676	3.95555	3.051	2.44201	3.74923	1.80815	Tumor	BRCA	2.67182	low
TCGA-E9-A54X-01	727	0	4.36009	3.20457	2.74125	3.90501	4.2272	1.91121	Tumor	BRCA	2.82258	low
TCGA-BH-A0HF-01	727	0	4.3048	2.90847	3.10196	2.39506	3.53683	2.27628	Tumor	BRCA	2.49916	low
TCGA-D8-A1X9-01	727	0	4.08504	2.45576	2.37911	2.17259	4.20468	1.20816	Tumor	BRCA	2.35948	low
TCGA-BH-A0W3-01	728	0	4.06357	3.61191	3.13334	1.71765	3.3654	1.71446	Tumor	BRCA	2.4928	low
TCGA-AC-A3QQ-01	734	0	3.03545	3.60529	3.38111	1.33622	1.88081	0.211891	Tumor	BRCA	2.45144	low
TCGA-A7-A26F-01	738	0	2.5938	3.0196	2.42938	3.20197	3.39305	0.880679	Tumor	BRCA	2.85772	low
TCGA-A2-A4RX-01	742	0	3.88087	3.66765	1.6744	3.25497	5.13591	2.00713	Tumor	BRCA	3.21875	high
TCGA-BH-A0EB-01	745	0	3.92083	2.76766	3.09436	1.71198	3.34831	1.68834	Tumor	BRCA	2.29413	low
TCGA-E9-A24A-01	747	0	3.74854	2.7582	2.93659	1.28403	2.82573	2.49742	Tumor	BRCA	2.57622	low
TCGA-BH-A0H6-01	747	0	3.95641	3.37527	2.77618	1.89678	4.78188	1.78839	Tumor	BRCA	2.26354	low
TCGA-C8-A27A-01	747	0	3.55732	2.48299	2.44012	3.4976	2.61665	1.12612	Tumor	BRCA	3.0916	high
TCGA-E2-A1LA-01	748	0	4.71171	3.97985	2.7492	2.70814	4.35853	1.41223	Tumor	BRCA	2.66666	low
TCGA-B6-A0I8-01	749	1	3.14452	2.47962	3.04412	2.6287	3.05113	0.690865	Tumor	BRCA	2.32524	low
TCGA-A2-A0EX-01	752	0	4.2477	3.43808	1.87451	2.29643	3.65894	1.24176	Tumor	BRCA	3.16922	high
TCGA-OL-A5RY-01	752	0	3.98174	2.53194	2.8139	2.07731	4.84537	2.57511	Tumor	BRCA	2.17546	low
TCGA-AC-A3YJ-01	754	0	4.57408	3.19775	3.21655	3.12087	4.52669	2.98699	Tumor	BRCA	2.48223	low
TCGA-AQ-A04H-01	754	0	2.93463	2.81143	2.83587	2.01765	4.06153	1.20343	Tumor	BRCA	2.20635	low
TCGA-A2-A0CM-01	754	1	4.74449	3.08989	2.36306	0.954111	4.1199	1.23863	Tumor	BRCA	2.34787	low
TCGA-E9-A1QZ-01	755	0	3.30512	2.4851	2.31292	2.97468	2.85359	1.20941	Tumor	BRCA	2.98181	high
TCGA-BH-A0W4-01	759	0	4.0214	3.26099	2.69243	2.50859	3.77352	1.87665	Tumor	BRCA	2.70847	low
TCGA-LL-A440-01	759	0	3.9736	3.31207	3.00804	2.84853	4.49526	1.38634	Tumor	BRCA	2.31423	low
TCGA-EW-A6SB-01	760	0	6.26617	4.32695	2.38585	1.16512	4.0858	3.03915	Tumor	BRCA	3.10492	high
TCGA-A8-A07U-01	760	0	4.82794	2.52967	2.78567	1.39436	3.01975	1.18987	Tumor	BRCA	2.36677	low
TCGA-A8-A09Q-01	761	0	3.95739	3.46481	2.09585	1.81195	4.24533	0.827976	Tumor	BRCA	2.63945	low
TCGA-LL-A50Y-01	762	0	4.50696	3.9712	3.37949	2.77319	4.83833	3.87332	Tumor	BRCA	2.58802	low
TCGA-AC-A3TM-01	762	0	4.88456	4.27968	3.21792	4.10873	5.37622	3.67131	Tumor	BRCA	2.85127	low
TCGA-E2-A159-01	762	0	4.10197	3.04312	1.81006	2.02389	3.35581	1.78305	Tumor	BRCA	3.2401	high
TCGA-A7-A13F-01	765	0	4.46043	3.27772	2.97467	1.67525	4.1068	2.2944	Tumor	BRCA	2.37075	low
TCGA-D8-A73X-01	767	0	4.4392	3.8729	2.71227	2.52162	4.10132	2.87374	Tumor	BRCA	2.9724	high
TCGA-A2-A0D4-01	767	0	4.34997	3.44181	3.35639	1.01019	3.0196	2.27735	Tumor	BRCA	2.39219	low
TCGA-A2-A0YD-01	769	0	3.45156	3.30478	2.18326	2.80766	4.55176	1.42079	Tumor	BRCA	2.74516	low
TCGA-BH-A0AY-01	777	0	4.02142	3.07211	2.15348	2.35249	3.829	0.98544	Tumor	BRCA	2.76665	low
TCGA-D8-A1X8-01	783	0	4.03936	3.07089	3.43997	2.40575	3.44513	1.6616	Tumor	BRCA	2.28647	low
TCGA-BH-A1F0-01	785	1	4.81065	3.08711	2.28749	1.89831	2.94988	0.35123	Tumor	BRCA	2.78054	low
TCGA-E9-A5UO-01	785	0	4.36237	3.87677	3.86746	1.1181	4.54792	2.1109	Tumor	BRCA	1.86105	low
TCGA-E9-A1NG-01	786	1	3.9482	3.09312	2.38055	1.64793	3.92663	0.62139	Tumor	BRCA	2.4084	low
TCGA-EW-A2FV-01	788	0	4.5078	2.81343	2.83101	1.71909	3.77273	1.72668	Tumor	BRCA	2.34154	low
TCGA-EW-A1OV-01	789	0	4.70733	4.2551	2.57328	1.36572	3.49662	1.83315	Tumor	BRCA	2.93524	high
TCGA-A8-A06Y-01	791	0	4.20949	3.27105	2.51048	2.2873	3.9717	3.42244	Tumor	BRCA	3.01013	high
TCGA-AC-A2FM-01	792	1	5.2617	3.44344	3.68881	2.11982	4.78021	1.07549	Tumor	BRCA	1.82438	low
TCGA-OL-A66N-01	792	0	4.03893	3.2263	2.55412	3.10661	5.2884	1.77124	Tumor	BRCA	2.41672	low
TCGA-AO-A0J5-01	792	1	4.10811	2.93743	2.81162	1.93567	4.23623	1.41385	Tumor	BRCA	2.23908	low
TCGA-BH-A202-01	795	0	3.24471	2.81894	1.65395	2.44694	3.24966	1.64603	Tumor	BRCA	3.37265	high
TCGA-AO-A0JG-01	798	0	3.67532	3.18899	3.0914	1.6509	3.91629	1.98619	Tumor	BRCA	2.27518	low
TCGA-E9-A5UP-01	803	0	4.95034	3.30658	2.63213	3.81851	5.03859	1.02136	Tumor	BRCA	2.49623	low
TCGA-BH-A0HB-01	806	0	5.5867	3.10925	2.63711	1.47091	4.32242	2.33091	Tumor	BRCA	2.43435	low
TCGA-BH-A18L-01	811	1	3.62104	3.59633	2.70597	1.88777	2.70344	0.950847	Tumor	BRCA	2.84033	low
TCGA-E9-A5FK-01	812	0	5.27283	3.75858	2.28291	2.39681	4.79585	2.41718	Tumor	BRCA	2.87513	high
TCGA-OL-A66H-01	812	0	4.6228	3.13997	3.23139	3.46732	4.1783	2.55494	Tumor	BRCA	2.55782	low
TCGA-AQ-A04J-01	819	0	4.47188	3.51348	1.51297	2.37939	3.27363	1.3441	Tumor	BRCA	3.67829	high
TCGA-A2-A4S1-01	820	0	3.28216	1.77535	2.31048	2.66715	3.97241	1.86289	Tumor	BRCA	2.46944	low
TCGA-E2-A2P5-01	821	1	6.42894	4.99228	2.33317	1.39358	4.82149	1.58185	Tumor	BRCA	2.85769	low
TCGA-A8-A0A9-01	822	0	4.96646	3.86762	2.35932	2.67204	4.65232	0.747225	Tumor	BRCA	2.65155	low
TCGA-A2-A0SV-01	825	1	4.22931	3.07366	1.9763	3.51806	4.62931	1.59604	Tumor	BRCA	2.9858	high
TCGA-BH-A0HX-01	829	0	3.24087	3.41016	2.89295	2.07976	4.00033	1.24751	Tumor	BRCA	2.36345	low
TCGA-E2-A108-01	837	0	4.03658	2.94508	2.476	2.31082	3.58177	0.951156	Tumor	BRCA	2.60243	low
TCGA-D8-A1XA-01	839	0	3.75456	3.67652	2.13765	2.48088	4.30008	0.809085	Tumor	BRCA	2.78998	low
TCGA-E9-A6HE-01	847	0	5.17184	3.67697	2.6876	2.84249	6.17827	2.24396	Tumor	BRCA	2.25967	low
TCGA-LQ-A4E4-01	849	0	4.65212	3.88208	4.01512	2.32887	4.59663	2.40583	Tumor	BRCA	2.00965	low
TCGA-A1-A0SO-01	852	0	2.46918	4.00268	1.38581	0.232206	3.84036	2.56588	Tumor	BRCA	3.3788	high
TCGA-BH-A201-01	856	0	4.00016	3.05125	2.94877	2.6845	4.21401	1.3138	Tumor	BRCA	2.3174	low
TCGA-OL-A6VO-01	858	0	3.99224	3.87123	1.78012	1.95179	4.6313	1.38713	Tumor	BRCA	2.96444	high
TCGA-B6-A0X4-01	860	1	3.35271	3.30086	2.47423	3.55348	3.64829	1.79809	Tumor	BRCA	3.10766	high
TCGA-E9-A1R0-01	860	0	4.14927	3.56548	3.00204	1.40959	3.88384	1.75176	Tumor	BRCA	2.3525	low
TCGA-E2-A1IJ-01	865	0	4.03042	3.15311	2.58127	2.53892	4.18565	1.38591	Tumor	BRCA	2.53489	low
TCGA-E2-A10E-01	865	0	3.16324	3.25513	3.00784	3.42228	3.68262	1.84044	Tumor	BRCA	2.71234	low
TCGA-E2-A1B6-01	867	0	4.60713	3.57416	1.85254	2.05559	3.32398	0.926003	Tumor	BRCA	3.24092	high
TCGA-EW-A1J6-01	875	0	3.77268	4.44776	3.05782	1.64552	1.94326	0.882976	Tumor	BRCA	3.08144	high
TCGA-E2-A10F-01	878	0	4.07496	3.57227	2.48102	2.50857	4.21801	2.35704	Tumor	BRCA	2.87586	high
TCGA-OL-A5RX-01	878	0	3.96827	3.84088	3.17153	3.40707	5.134	2.81403	Tumor	BRCA	2.51379	low
TCGA-E2-A1LE-01	879	1	4.78548	3.65841	1.87289	1.90953	4.87108	1.63325	Tumor	BRCA	2.81224	low
TCGA-A8-A08C-01	881	0	3.59342	3.1899	2.36039	2.4013	3.77006	2.16935	Tumor	BRCA	2.91816	high
TCGA-WT-AB44-01	883	0	4.06834	3.64981	3.23159	2.17832	4.02992	2.0136	Tumor	BRCA	2.39195	low
TCGA-A8-A06U-01	883	1	3.37157	2.91634	2.39746	0.980294	3.68544	1.59286	Tumor	BRCA	2.44543	low
TCGA-LL-A442-01	889	0	3.10265	3.33358	3.38466	2.3141	4.12182	1.7653	Tumor	BRCA	2.18126	low
TCGA-AC-A4ZE-01	890	0	4.22608	4.07435	4.16672	2.67393	4.05227	1.42452	Tumor	BRCA	2.02854	low
TCGA-A7-A13H-01	899	0	4.77111	4.07131	2.52456	2.89825	4.45123	1.67271	Tumor	BRCA	2.89187	high
TCGA-E9-A2JS-01	904	1	4.29397	3.01471	2.84302	3.44438	3.86748	1.23867	Tumor	BRCA	2.60302	low
TCGA-A7-A0DC-01	906	0	2.5622	3.30586	2.92682	2.13027	3.52427	0.986204	Tumor	BRCA	2.40919	low
TCGA-EW-A1P4-01	907	0	5.4476	2.9332	1.26378	1.71775	3.60043	2.35579	Tumor	BRCA	3.5998	high
TCGA-EW-A1OY-01	908	0	4.36605	2.71587	2.10201	3.54869	3.31179	1.74083	Tumor	BRCA	3.31075	high
TCGA-EW-A1OX-01	911	0	4.66704	2.78279	3.91957	3.22731	3.95701	2.42089	Tumor	BRCA	2.11152	low
TCGA-BH-A0DI-01	912	0	4.08288	2.63249	2.86754	2.50697	4.10847	1.59802	Tumor	BRCA	2.29817	low
TCGA-A8-A09K-01	912	0	4.37611	3.31185	2.55643	2.54176	3.7641	2.17012	Tumor	BRCA	2.88046	high
TCGA-A2-A3XU-01	912	1	5.80994	3.32908	1.3305	2.03402	4.8856	1.75698	Tumor	BRCA	3.13569	high
TCGA-EW-A1P7-01	915	0	4.1604	3.11253	2.03501	2.27821	4.79998	2.03583	Tumor	BRCA	2.71403	low
TCGA-E9-A3QA-01	918	0	4.91946	3.462	2.61637	4.00688	4.18385	1.92493	Tumor	BRCA	3.03753	high
TCGA-BH-A18P-01	921	1	3.8192	3.22994	2.95615	1.23986	3.758	1.91571	Tumor	BRCA	2.31657	low
TCGA-BH-A0GY-01	923	0	3.88643	3.84953	2.50189	1.81318	4.40978	0.864993	Tumor	BRCA	2.46995	low
TCGA-E9-A3X8-01	926	0	5.53363	3.45169	2.84982	3.22515	5.40639	1.83118	Tumor	BRCA	2.34265	low
TCGA-A7-A0CJ-01	931	0	5.21123	3.68311	3.11586	1.31861	4.16597	2.29824	Tumor	BRCA	2.33224	low
TCGA-E2-A570-01	931	0	3.90796	3.52809	2.47636	2.88218	4.77501	2.82082	Tumor	BRCA	2.84308	low
TCGA-A8-A092-01	942	0	3.97482	3.78339	2.26171	1.69727	3.48	1.15961	Tumor	BRCA	2.92208	high
TCGA-A8-A08P-01	943	0	4.21812	3.02444	2.80417	1.66251	4.11329	1.17006	Tumor	BRCA	2.21494	low
TCGA-A8-A08O-01	943	0	4.31133	4.0691	2.68985	1.65058	3.5084	1.86796	Tumor	BRCA	2.85993	high
TCGA-BH-A0EE-01	943	0	5.39285	3.12389	2.59243	1.03077	3.84339	2.8578	Tumor	BRCA	2.60652	low
TCGA-A8-A06X-01	943	1	5.00862	3.00403	2.53445	1.91175	4.68402	3.52458	Tumor	BRCA	2.63123	low
TCGA-EW-A6SC-01	952	0	4.34298	3.48985	2.51159	2.57107	4.69249	2.99457	Tumor	BRCA	2.81166	low
TCGA-A7-A26E-01	954	0	2.10473	2.44342	3.09079	2.07499	3.32641	0.879264	Tumor	BRCA	2.13646	low
TCGA-BH-A1F2-01	959	1	2.73398	2.7625	2.09691	1.08442	2.44804	0.783677	Tumor	BRCA	2.83077	low
TCGA-A7-A13D-01	965	0	3.02109	3.8399	2.26888	1.99011	3.48568	1.68059	Tumor	BRCA	3.08387	high
TCGA-A2-A0YM-01	965	0	3.7604	2.68314	2.18102	0.919367	3.97962	1.51007	Tumor	BRCA	2.39896	low
TCGA-A1-A0SK-01	967	1	5.86131	3.40042	1.78949	2.55385	2.96355	1.37739	Tumor	BRCA	3.63959	high
TCGA-A2-A0EV-01	968	0	4.06279	2.56574	3.50955	1.68863	4.11709	2.27256	Tumor	BRCA	1.94171	low
TCGA-E2-A14X-01	972	0	4.2314	3.45212	1.3679	2.29128	4.14598	1.69371	Tumor	BRCA	3.45295	high
TCGA-OL-A5D8-01	973	0	4.71655	4.34404	3.07269	3.81326	4.43266	2.27558	Tumor	BRCA	2.94996	high
TCGA-BH-A0BC-01	974	0	4.85115	3.36341	3.19722	2.21589	4.53111	2.83359	Tumor	BRCA	2.34681	low
TCGA-E2-A14W-01	974	0	4.83084	3.40293	2.23181	3.36736	3.44528	2.64384	Tumor	BRCA	3.58245	high
TCGA-E9-A227-01	975	0	4.20636	2.71651	3.2697	2.55479	3.30436	2.91383	Tumor	BRCA	2.55967	low
TCGA-A8-A07L-01	975	0	4.20973	3.21937	1.81858	2.01477	3.35089	1.88399	Tumor	BRCA	3.32026	high
TCGA-E9-A1RB-01	976	1	4.16872	3.58132	2.42606	3.40941	2.79043	1.78252	Tumor	BRCA	3.56282	high
TCGA-E2-A1B5-01	984	0	4.11509	3.03627	2.99067	2.48415	3.08568	2.25468	Tumor	BRCA	2.75083	low
TCGA-AC-A3BB-01	987	0	4.25423	4.21777	3.02229	3.02659	5.05491	2.05951	Tumor	BRCA	2.52753	low
TCGA-AQ-A1H3-01	989	0	4.03491	3.1175	2.64988	2.51471	3.0951	1.82217	Tumor	BRCA	2.90945	high
TCGA-A2-A0YC-01	990	0	3.83848	3.55505	2.82405	2.23164	3.72925	0.93177	Tumor	BRCA	2.50478	low
TCGA-BH-A0EA-01	991	1	3.62585	3.40329	2.52001	3.14566	3.92671	1.64016	Tumor	BRCA	2.89163	high
TCGA-B6-A0I6-01	991	1	4.23185	4.15119	1.54915	2.91179	4.31978	0.880597	Tumor	BRCA	3.47848	high
TCGA-A2-A3XV-01	996	0	5.05057	2.77023	2.7119	1.17914	5.39794	3.5647	Tumor	BRCA	2.14896	low
TCGA-LL-A441-01	996	0	3.41459	3.67166	2.38903	2.12598	4.30763	1.61408	Tumor	BRCA	2.69881	low
TCGA-AO-A0J2-01	997	0	4.22377	3.13012	1.13706	2.05223	3.79623	1.95644	Tumor	BRCA	3.65697	high
TCGA-E9-A1N4-01	1000	0	3.53497	2.63103	2.32437	2.49444	3.52625	0.596338	Tumor	BRCA	2.5848	low
TCGA-E9-A3Q9-01	1001	0	3.46746	2.82461	2.91902	2.07068	3.51279	1.52919	Tumor	BRCA	2.38528	low
TCGA-BH-A18F-01	1001	0	3.65534	3.34586	2.56881	2.14105	4.12428	1.2568	Tumor	BRCA	2.50648	low
TCGA-AQ-A54O-01	1001	0	4.84203	4.41698	2.98238	4.28956	4.34572	3.10114	Tumor	BRCA	3.36229	high
TCGA-A8-A08F-01	1004	0	3.80965	2.43647	2.8311	3.2415	3.5648	1.19212	Tumor	BRCA	2.48675	low
TCGA-A8-A091-01	1004	0	3.64363	3.15657	2.61131	3.01268	3.0429	1.01143	Tumor	BRCA	2.90964	high
TCGA-E2-A1B4-01	1004	1	3.93932	3.78985	3.35747	3.37648	3.98891	2.39501	Tumor	BRCA	2.66584	low
TCGA-A8-A08S-01	1004	0	4.15606	2.81259	2.86761	2.74483	3.02698	0.555953	Tumor	BRCA	2.53212	low
TCGA-AC-A2QH-01	1005	0	4.2446	2.58283	1.44962	2.22785	2.58944	1.35247	Tumor	BRCA	3.6156	high
TCGA-A8-A09M-01	1006	0	4.45312	2.89446	3.01171	2.65266	3.12454	2.88421	Tumor	BRCA	2.84325	low
TCGA-A7-A0DB-01	1007	0	2.91556	3.12415	2.50397	2.14457	2.91292	1.3342	Tumor	BRCA	2.867	high
TCGA-BH-A1FD-01	1009	1	4.30666	3.04713	2.53114	3.35298	3.94748	1.78624	Tumor	BRCA	2.85625	low
TCGA-EW-A6SD-01	1010	0	4.37652	3.59656	2.12863	0.990355	4.51012	1.31628	Tumor	BRCA	2.50597	low
TCGA-AR-A5QN-01	1013	0	4.36287	3.7799	2.82787	3.14828	5.18168	1.97945	Tumor	BRCA	2.49232	low
TCGA-D8-A3Z5-01	1015	0	4.236	4.21657	3.00891	3.036	4.48638	2.14961	Tumor	BRCA	2.72977	low
TCGA-E2-A1II-01	1025	0	5.1502	3.7195	2.69732	0.708411	2.97832	3.0675	Tumor	BRCA	2.9706	high
TCGA-AR-A1AY-01	1026	0	4.73853	3.65679	1.89135	2.76616	4.16218	1.46846	Tumor	BRCA	3.21652	high
TCGA-E2-A1IH-01	1026	0	3.72025	3.08919	2.2645	2.26735	2.38774	1.9366	Tumor	BRCA	3.38976	high
TCGA-A2-A0D2-01	1027	0	6.38125	3.3888	2.15994	1.71466	3.9663	0.652496	Tumor	BRCA	2.66552	low
TCGA-A2-A3XS-01	1032	1	4.43569	4.18068	2.18308	2.55791	4.70037	1.67967	Tumor	BRCA	2.97912	high
TCGA-A8-A07C-01	1034	0	3.05972	3.07687	1.11554	0.589891	3.45938	0.787463	Tumor	BRCA	3.11626	high
TCGA-C8-A3M7-01	1034	1	3.57532	3.16829	2.27656	3.16574	3.72	2.04863	Tumor	BRCA	3.13823	high
TCGA-BH-A1FH-01	1034	1	3.64782	2.57263	2.18149	2.65462	4.12004	1.52912	Tumor	BRCA	2.6645	low
TCGA-EW-A3E8-01	1035	0	4.55414	3.95602	3.29	2.30832	5.24586	2.20843	Tumor	BRCA	2.16882	low
TCGA-E9-A1N8-01	1039	0	5.1104	4.04991	1.772	1.59999	4.4493	1.64531	Tumor	BRCA	3.08921	high
TCGA-E2-A14V-01	1042	0	3.67062	3.07688	2.49488	1.4308	3.90918	0.872585	Tumor	BRCA	2.34421	low
TCGA-A2-A0EU-01	1043	0	4.23719	3.26191	2.98665	1.1997	4.44677	2.04294	Tumor	BRCA	2.14577	low
TCGA-E2-A576-01	1043	0	5.09122	3.9194	3.81033	2.16894	5.31303	1.61441	Tumor	BRCA	1.82299	low
TCGA-A7-A0CG-01	1043	0	3.85308	2.84214	2.27623	2.37286	2.73228	1.73808	Tumor	BRCA	3.14744	high
TCGA-E2-A107-01	1047	0	3.79382	3.96841	3.39395	3.21132	4.08577	2.76944	Tumor	BRCA	2.69472	low
TCGA-E9-A226-01	1048	1	2.84343	2.70782	2.70328	1.51094	2.86558	1.47122	Tumor	BRCA	2.53456	low
TCGA-E2-A2P6-01	1051	0	3.66591	4.06868	3.924	2.94093	4.02977	2.9487	Tumor	BRCA	2.41411	low
TCGA-EW-A1PG-01	1051	0	3.31911	2.5955	2.10171	2.53811	3.32962	1.27712	Tumor	BRCA	2.90318	high
TCGA-A2-A0D1-01	1051	0	4.20308	3.39348	3.11408	0.860194	5.04251	0.46472	Tumor	BRCA	1.72775	low
TCGA-E9-A1N3-01	1059	0	4.78228	2.83089	2.72588	2.78302	3.78911	1.23532	Tumor	BRCA	2.52178	low
TCGA-OL-A5RV-01	1062	0	3.94878	4.10492	2.93138	2.66045	4.92149	2.38727	Tumor	BRCA	2.56681	low
TCGA-E2-A573-01	1062	0	4.83322	3.90821	2.37558	3.00281	4.04197	2.64383	Tumor	BRCA	3.31831	high
TCGA-E9-A1R2-01	1063	0	5.22617	3.65683	2.89592	3.6646	3.49459	2.72822	Tumor	BRCA	3.25911	high
TCGA-A2-A0ET-01	1066	0	3.58108	3.05977	2.97888	2.12941	3.41194	0.542533	Tumor	BRCA	2.29946	low
TCGA-E9-A1NF-01	1072	1	4.35798	2.40433	2.38561	2.069	4.28298	2.8295	Tumor	BRCA	2.57176	low
TCGA-A7-A0CE-01	1074	0	4.19267	2.66939	1.58095	3.13759	3.63004	1.6189	Tumor	BRCA	3.41786	high
TCGA-A7-A0CH-01	1079	0	3.61616	3.31855	2.75409	1.66342	3.74596	2.27557	Tumor	BRCA	2.58797	low
TCGA-A7-A0DA-01	1085	0	4.29422	3.76737	2.51536	3.25788	4.29395	2.28551	Tumor	BRCA	3.04957	high
TCGA-E9-A1NE-01	1088	0	4.33359	2.76679	2.04963	1.67554	3.32097	1.74392	Tumor	BRCA	2.91352	high
TCGA-A2-A3XY-01	1093	1	4.97753	3.18462	1.94535	2.50207	5.25997	1.76439	Tumor	BRCA	2.65546	low
TCGA-BH-A18I-01	1093	0	3.84634	3.09274	2.33177	1.97621	4.06682	0.806857	Tumor	BRCA	2.4841	low
TCGA-A2-A04Y-01	1099	0	4.89596	3.28684	3.51626	2.64714	3.58959	2.82756	Tumor	BRCA	2.50658	low
TCGA-E9-A1N9-01	1101	0	4.15991	3.13304	2.06451	1.46716	3.71801	1.26887	Tumor	BRCA	2.74318	low
TCGA-A2-A3KC-01	1102	0	3.8913	3.5766	2.4191	2.75819	4.41615	1.47193	Tumor	BRCA	2.73374	low
TCGA-OL-A5D6-01	1104	1	4.22911	3.7483	2.38197	1.61521	5.18691	2.59906	Tumor	BRCA	2.53671	low
TCGA-OL-A5RW-01	1106	0	3.8309	3.39162	2.73874	3.6111	4.86913	2.37191	Tumor	BRCA	2.68113	low
TCGA-E9-A1NA-01	1112	0	4.06597	1.70879	2.5623	1.27905	4.18686	2.89916	Tumor	BRCA	2.1904	low
TCGA-BH-A28Q-01	1119	0	3.55147	3.77909	2.53078	2.33759	3.95105	1.75566	Tumor	BRCA	2.83474	low
TCGA-E9-A1N5-01	1120	0	4.11099	3.48625	2.62875	3.11147	4.17946	0.907201	Tumor	BRCA	2.63433	low
TCGA-BH-A28O-01	1120	0	3.83871	3.47613	2.54696	3.41255	4.26968	1.5805	Tumor	BRCA	2.83208	low
TCGA-BH-A0HQ-01	1121	0	4.46878	3.67412	2.27088	2.06147	4.27519	1.66375	Tumor	BRCA	2.79951	low
TCGA-A8-A085-01	1124	0	3.7428	2.96971	2.27178	1.13105	3.63958	1.11526	Tumor	BRCA	2.49862	low
TCGA-A8-A08J-01	1127	1	3.78312	2.94409	3.15388	2.02394	4.4339	0.784721	Tumor	BRCA	1.95357	low
TCGA-BH-A0BA-01	1132	0	3.86321	3.89717	3.23307	2.14381	4.3156	1.03218	Tumor	BRCA	2.21357	low
TCGA-E2-A1BD-01	1133	0	3.68494	4.26934	2.56603	3.4953	4.11269	2.32032	Tumor	BRCA	3.30371	high
TCGA-E2-A1IF-01	1138	0	3.96179	3.74529	2.9014	2.99099	4.93368	2.64286	Tumor	BRCA	2.59054	low
TCGA-A7-A0D9-01	1139	0	3.33942	2.59839	2.31747	4.05014	3.66867	2.07516	Tumor	BRCA	3.15024	high
TCGA-AO-A0J6-01	1140	0	4.85732	2.72014	2.55813	3.0288	4.15362	0.890337	Tumor	BRCA	2.46801	low
TCGA-E2-A10B-01	1141	0	4.09442	3.57984	2.86255	3.15784	3.99555	1.69523	Tumor	BRCA	2.73107	low
TCGA-BH-A18R-01	1142	1	3.0965	2.57921	2.92245	1.98517	3.59503	1.73448	Tumor	BRCA	2.30908	low
TCGA-E9-A229-01	1148	0	4.35789	2.99	2.73241	1.75227	3.93021	0.992585	Tumor	BRCA	2.28254	low
TCGA-BH-A0B1-01	1148	0	3.42314	2.96376	2.10315	1.53935	3.07606	2.40574	Tumor	BRCA	3.10989	high
TCGA-AR-A1AS-01	1150	0	4.09097	3.63036	2.60658	2.66886	4.06859	2.80542	Tumor	BRCA	2.98869	high
TCGA-B6-A3ZX-01	1152	1	4.03324	3.2179	1.81723	2.37231	4.3228	1.09376	Tumor	BRCA	2.88081	high
TCGA-BH-A0DH-01	1156	0	3.3632	3.49699	4.18997	0.964075	4.12749	2.59212	Tumor	BRCA	1.77112	low
TCGA-A8-A08B-01	1156	0	3.81158	3.42386	1.88238	2.36188	4.60815	1.56763	Tumor	BRCA	2.88918	high
TCGA-A8-A0AD-01	1157	0	4.44914	2.79808	3.06134	1.0046	3.97418	1.55252	Tumor	BRCA	2.02833	low
TCGA-E9-A3HO-01	1158	0	3.89642	3.753	2.98225	1.69815	4.13723	1.436	Tumor	BRCA	2.33735	low
TCGA-AR-A2LN-01	1161	0	3.86239	3.1226	2.23726	2.92541	4.04304	2.30028	Tumor	BRCA	3.03326	high
TCGA-GM-A3NY-01	1162	0	4.70477	4.06585	2.7827	2.67439	3.70801	2.28097	Tumor	BRCA	3.05037	high
TCGA-E2-A14Q-01	1163	0	6.11491	3.89483	3.32817	2.47629	4.71157	1.9348	Tumor	BRCA	2.29097	low
TCGA-A7-A0CD-01	1165	0	3.96779	3.22089	3.19958	1.5484	3.98863	0.945679	Tumor	BRCA	2.04973	low
TCGA-E9-A22B-01	1167	0	4.81277	2.88406	2.1384	2.89932	3.61997	1.93767	Tumor	BRCA	3.118	high
TCGA-E2-A14R-01	1174	0	4.35672	3.47303	1.83239	1.25639	3.50167	1.98019	Tumor	BRCA	3.17586	high
TCGA-BH-A203-01	1174	1	4.18596	3.16738	1.85695	2.36596	3.40681	1.30431	Tumor	BRCA	3.21352	high
TCGA-E2-A574-01	1179	0	2.75343	3.16404	2.46716	1.81769	3.65142	3.41487	Tumor	BRCA	2.97625	high
TCGA-AR-A5QP-01	1185	0	4.23329	3.64662	2.66415	2.68108	4.59949	2.11115	Tumor	BRCA	2.65482	low
TCGA-E9-A247-01	1186	0	4.65241	3.59606	3.77238	4.50613	3.68746	1.4084	Tumor	BRCA	2.53362	low
TCGA-E9-A22A-01	1189	0	4.01684	1.86773	2.35164	2.62998	4.17716	1.88417	Tumor	BRCA	2.42186	low
TCGA-BH-A0B4-01	1191	0	3.12246	2.67827	2.62279	2.13746	4.0923	0.962237	Tumor	BRCA	2.25962	low
TCGA-A1-A0SN-01	1196	0	4.23341	3.41975	2.67614	1.48973	4.01428	2.92343	Tumor	BRCA	2.66908	low
TCGA-AR-A2LO-01	1198	0	4.4819	3.77438	2.73112	2.4386	4.40853	2.70624	Tumor	BRCA	2.77568	low
TCGA-BH-A0B3-01	1203	0	5.01249	3.58198	2.59915	1.98703	4.32784	2.03401	Tumor	BRCA	2.62107	low
TCGA-E9-A1NC-01	1203	0	5.06017	3.18297	2.64549	2.26152	4.2291	3.64186	Tumor	BRCA	2.86077	high
TCGA-A2-A3KD-01	1206	0	4.35974	3.04133	2.88644	2.76923	4.05545	2.52791	Tumor	BRCA	2.61786	low
TCGA-E2-A572-01	1208	0	4.528	3.05205	3.66601	4.03919	5.4548	2.49175	Tumor	BRCA	2.05571	low
TCGA-EW-A1IX-01	1208	0	4.08034	3.2934	2.91698	2.39645	4.00406	1.58957	Tumor	BRCA	2.44808	low
TCGA-EW-A1P1-01	1210	0	4.42124	2.95028	1.85154	2.24714	4.32648	1.49548	Tumor	BRCA	2.83342	low
TCGA-A8-A08Z-01	1217	0	4.03341	2.93282	2.34902	2.10779	4.02601	2.43587	Tumor	BRCA	2.75691	low
TCGA-OL-A5RU-01	1219	0	4.66946	3.83534	3.29876	2.69753	4.73978	3.10458	Tumor	BRCA	2.48437	low
TCGA-OL-A6VR-01	1220	0	3.76735	4.15858	3.20806	3.78341	4.32928	2.10549	Tumor	BRCA	2.78253	low
TCGA-E2-A10C-01	1220	0	4.14882	3.72123	3.38671	2.2385	4.00692	1.69048	Tumor	BRCA	2.29725	low
TCGA-E9-A1RC-01	1224	0	3.7161	2.97076	2.40394	2.08092	3.23677	1.35235	Tumor	BRCA	2.78128	low
TCGA-E2-A10A-01	1229	0	3.55914	3.25563	3.00074	2.42177	3.77059	3.29837	Tumor	BRCA	2.75266	low
TCGA-EW-A1OZ-01	1229	0	4.01583	3.29006	2.59871	1.00913	4.42387	0.632662	Tumor	BRCA	2.10607	low
TCGA-E9-A22H-01	1232	0	4.52854	2.93488	3.23785	2.2964	2.85619	2.24164	Tumor	BRCA	2.61502	low
TCGA-AR-A2LQ-01	1233	0	4.05447	2.85146	2.04846	2.46981	4.21673	1.66237	Tumor	BRCA	2.78908	low
TCGA-AC-A2FB-01	1234	0	3.84706	2.80124	2.52583	2.2988	2.96336	1.14647	Tumor	BRCA	2.75695	low
TCGA-AO-A12H-01	1234	0	4.57835	3.41857	3.08501	3.5866	3.8304	2.11399	Tumor	BRCA	2.77925	low
TCGA-E9-A22G-01	1239	0	3.97793	2.94608	2.24834	2.03776	3.19619	2.60981	Tumor	BRCA	3.13386	high
TCGA-E2-A14P-01	1246	0	3.88478	2.80028	1.79841	1.51502	4.36319	1.47674	Tumor	BRCA	2.64153	low
TCGA-BH-A0H9-01	1247	0	3.75658	3.10092	2.39045	2.26337	4.41665	3.36111	Tumor	BRCA	2.8525	low
TCGA-E9-A22D-01	1248	0	4.88873	3.08101	3.53921	2.09114	3.5602	1.79649	Tumor	BRCA	2.18947	low
TCGA-EW-A1P0-01	1251	0	3.32052	2.9074	2.28177	2.49205	3.71935	1.41102	Tumor	BRCA	2.76878	low
TCGA-E9-A1ND-01	1266	0	5.0692	2.96608	2.60704	3.61075	4.08828	3.89283	Tumor	BRCA	3.23327	high
TCGA-E9-A22E-01	1269	0	3.84822	2.37832	1.77407	2.8297	3.58092	1.37845	Tumor	BRCA	3.06032	high
TCGA-BH-A0C0-01	1270	0	4.33549	3.04827	2.24065	2.08608	4.19039	0.930536	Tumor	BRCA	2.5372	low
TCGA-AR-A1AT-01	1272	1	3.81846	3.27885	1.9839	1.93316	4.0795	1.03737	Tumor	BRCA	2.76607	low
TCGA-OL-A66K-01	1275	1	4.05871	3.67197	3.20172	2.65779	5.29866	1.88985	Tumor	BRCA	2.13586	low
TCGA-A8-A095-01	1277	0	4.02481	3.48161	2.79973	2.06189	3.66943	1.67404	Tumor	BRCA	2.61376	low
TCGA-E9-A228-01	1285	0	4.4517	2.95253	2.47054	2.44675	3.36366	1.21564	Tumor	BRCA	2.76098	low
TCGA-BH-A1EU-01	1286	1	3.73019	2.465	2.82371	1.88838	2.27405	1.45851	Tumor	BRCA	2.67067	low
TCGA-BH-A0W5-01	1288	0	3.9779	3.26812	2.37809	1.89795	3.75263	0.979935	Tumor	BRCA	2.61769	low
TCGA-A2-A25B-01	1291	0	2.62222	2.76771	2.72105	1.47276	3.04064	1.65895	Tumor	BRCA	2.50841	low
TCGA-OL-A66L-01	1301	0	4.66243	3.69143	3.4231	3.15076	6.52927	2.09093	Tumor	BRCA	1.86166	low
TCGA-A8-A07B-01	1308	0	4.96772	2.93016	1.83445	1.81567	3.81047	0.665218	Tumor	BRCA	2.77305	low
TCGA-A8-A08X-01	1308	0	4.79929	3.67216	2.86127	1.82611	3.93268	1.08569	Tumor	BRCA	2.42229	low
TCGA-E2-A105-01	1308	0	3.73378	3.70966	2.72595	4.08263	3.98934	1.86568	Tumor	BRCA	3.09351	high
TCGA-D8-A1XW-01	1309	0	3.71225	2.81776	2.3467	1.49188	3.56289	0.667871	Tumor	BRCA	2.43396	low
TCGA-E2-A1LL-01	1309	0	4.71898	2.66221	1.28974	1.4519	4.37534	3.07447	Tumor	BRCA	3.24188	high
TCGA-E2-A14U-01	1318	0	4.19383	3.98571	2.95865	2.76693	4.35989	1.98296	Tumor	BRCA	2.64733	low
TCGA-A1-A0SE-01	1321	0	3.93319	3.46207	2.16513	2.53298	4.05135	0.848122	Tumor	BRCA	2.81355	low
TCGA-BH-A0BF-01	1324	1	4.47156	3.09446	2.23297	1.95017	3.99719	0.895307	Tumor	BRCA	2.58287	low
TCGA-E2-A3DX-01	1325	0	3.69381	2.96952	2.65453	2.27919	4.66477	1.41554	Tumor	BRCA	2.2633	low
TCGA-B6-A1KC-01	1326	0	3.16745	3.09054	2.73744	2.27398	2.73319	0.384994	Tumor	BRCA	2.63169	low
TCGA-GM-A3XG-01	1330	0	4.15883	3.6757	2.69764	3.7295	4.49357	2.3799	Tumor	BRCA	2.95206	high
TCGA-A2-A0SY-01	1347	0	3.75911	3.21691	2.61496	2.07004	3.98882	1.3534	Tumor	BRCA	2.49102	low
TCGA-AO-A03V-01	1351	0	6.25729	3.18105	3.0248	1.89278	4.22723	2.09185	Tumor	BRCA	2.32589	low
TCGA-E2-A14O-01	1359	0	4.13568	3.1844	3.1721	2.11523	3.80066	2.54887	Tumor	BRCA	2.44509	low
TCGA-BH-A0E7-01	1363	0	3.57541	2.52983	2.90667	1.82875	3.50096	1.20719	Tumor	BRCA	2.23135	low
TCGA-BH-A0W7-01	1363	0	4.84435	3.28913	3.47062	1.90214	3.96911	1.8459	Tumor	BRCA	2.14058	low
TCGA-A2-A0SW-01	1365	1	4.54331	3.12022	2.45999	1.26243	4.26274	1.375	Tumor	BRCA	2.33858	low
TCGA-E9-A1RA-01	1369	0	4.92366	3.49548	2.4536	1.76189	4.52401	1.98304	Tumor	BRCA	2.56499	low
TCGA-A8-A09I-01	1371	0	4.31872	2.35242	2.65052	2.01586	3.22349	2.56013	Tumor	BRCA	2.67439	low
TCGA-A8-A07Z-01	1371	0	4.24093	3.98161	2.94727	2.5211	4.23267	3.53783	Tumor	BRCA	2.93321	high
TCGA-BH-A1FM-01	1388	1	3.03728	2.32785	1.81517	1.60201	2.13227	3.29175	Tumor	BRCA	3.68229	high
TCGA-BH-A0C1-01	1411	1	4.15766	3.87608	1.73841	2.29904	4.02443	1.83928	Tumor	BRCA	3.40978	high
TCGA-E9-A1RH-01	1417	0	4.2835	2.39515	2.5968	2.24786	4.00876	1.60721	Tumor	BRCA	2.36514	low
TCGA-E2-A109-01	1417	0	3.64776	3.30311	3.13961	1.72697	3.77271	1.11529	Tumor	BRCA	2.19922	low
TCGA-E9-A1RE-01	1419	0	3.56487	3.18639	2.01862	1.47897	3.51469	0.89227	Tumor	BRCA	2.77442	low
TCGA-PE-A5DC-01	1430	1	4.27634	3.51752	3.52067	1.90044	4.6857	1.42064	Tumor	BRCA	1.92807	low
TCGA-E2-A14N-01	1434	0	4.43052	3.11163	1.62937	1.0919	2.34271	1.76486	Tumor	BRCA	3.57192	high
TCGA-A1-A0SH-01	1437	0	3.33695	2.53729	2.65862	1.88366	3.92555	0.739018	Tumor	BRCA	2.17965	low
TCGA-A2-A3XX-01	1439	1	3.91755	3.81243	2.25025	2.99528	5.16431	2.01196	Tumor	BRCA	2.81234	low
TCGA-3C-AALK-01	1448	0	4.53376	3.43849	2.50035	2.4069	4.43686	2.90344	Tumor	BRCA	2.84021	low
TCGA-E9-A1RI-01	1449	0	4.01695	3.27282	2.65584	2.02035	3.33345	1.32832	Tumor	BRCA	2.67489	low
TCGA-D8-A27K-01	1461	0	3.77899	3.37797	2.62753	2.37923	3.33156	1.73941	Tumor	BRCA	2.87168	high
TCGA-A1-A0SF-01	1463	0	4.52502	4.22179	2.52281	1.9161	4.6763	1.53266	Tumor	BRCA	2.62504	low
TCGA-E9-A1R7-01	1467	0	3.1936	2.02413	2.29604	2.12486	4.26489	3.45845	Tumor	BRCA	2.62061	low
TCGA-A2-A0CO-01	1468	1	4.56425	3.44104	2.56541	2.82638	4.73589	1.55961	Tumor	BRCA	2.55194	low
TCGA-5L-AAT1-01	1471	0	4.294	3.60972	2.97873	2.94543	4.66529	2.84309	Tumor	BRCA	2.62331	low
TCGA-3C-AALJ-01	1474	0	4.76131	4.45242	3.49668	2.95483	4.81078	1.9427	Tumor	BRCA	2.37887	low
TCGA-A2-A0YL-01	1474	0	3.4701	3.20422	2.52549	2.37255	3.37926	2.09496	Tumor	BRCA	2.92756	high
TCGA-C8-A12Y-01	1476	0	4.72095	3.7251	2.38919	1.91368	4.37029	2.20191	Tumor	BRCA	2.78392	low
TCGA-5L-AAT0-01	1477	0	4.37596	3.6791	3.17739	2.39448	4.67432	2.31706	Tumor	BRCA	2.33943	low
TCGA-A8-A09E-01	1492	0	4.5396	3.81454	2.89614	3.2437	4.51708	0.719457	Tumor	BRCA	2.47244	low
TCGA-A2-A0YI-01	1505	0	3.43098	2.89814	3.08829	2.44093	3.23755	1.25949	Tumor	BRCA	2.41683	low
TCGA-BH-A1EX-01	1508	1	3.16867	2.45306	1.56755	2.43386	3.31117	1.00932	Tumor	BRCA	3.14007	high
TCGA-A2-A0T3-01	1516	0	4.16073	3.61755	2.0406	4.09825	4.87038	1.42596	Tumor	BRCA	3.13274	high
TCGA-BH-A0BV-01	1519	0	4.40853	3.18662	3.29537	2.38106	3.82859	2.7061	Tumor	BRCA	2.45127	low
TCGA-A8-A09D-01	1522	0	3.77295	2.3992	2.12134	1.4029	4.20686	1.70446	Tumor	BRCA	2.41343	low
TCGA-E2-A1LG-01	1523	0	5.3542	3.26955	1.14862	2.79712	1.89466	3.3802	Tumor	BRCA	5.45024	high
TCGA-AO-A0JI-01	1528	0	4.03794	3.54576	3.10673	3.67011	3.26701	0.659101	Tumor	BRCA	2.72665	low
TCGA-A2-A3XZ-01	1532	0	4.13112	3.74245	2.28735	3.64383	4.29711	2.58676	Tumor	BRCA	3.35707	high
TCGA-A2-A0SX-01	1534	0	4.85353	4.67669	2.31918	1.67709	3.63488	2.01275	Tumor	BRCA	3.31656	high
TCGA-A2-A0YF-01	1535	0	3.57591	3.05764	3.80269	1.31201	2.6712	2.37589	Tumor	BRCA	2.21956	low
TCGA-AO-A0JB-01	1542	0	4.18838	3.34748	1.38594	2.5606	3.71524	3.03556	Tumor	BRCA	3.99544	high
TCGA-BH-A0HY-01	1545	0	3.69498	3.11573	1.92249	1.91222	4.31806	0.896234	Tumor	BRCA	2.64659	low
TCGA-A2-A3Y0-01	1546	0	5.79964	3.8818	1.89581	2.26697	4.12083	2.48078	Tumor	BRCA	3.43366	high
TCGA-AO-A0JC-01	1547	0	3.97748	3.50842	2.49442	1.5814	2.95689	1.81952	Tumor	BRCA	2.9699	high
TCGA-AR-A24K-01	1548	0	3.39181	3.48432	1.78489	2.80124	3.71585	1.23088	Tumor	BRCA	3.33057	high
TCGA-AR-A24W-01	1550	0	3.50015	2.87281	2.31399	2.26863	3.69499	1.61036	Tumor	BRCA	2.74001	low
TCGA-BH-A18V-01	1556	1	5.79528	3.19487	1.61253	1.14415	3.36672	0.784482	Tumor	BRCA	3.04325	high
TCGA-BH-A18V-06	1556	1	5.26265	3.48789	1.85365	2.67831	3.19622	1.32342	Tumor	BRCA	3.52829	high
TCGA-BH-A0HW-01	1561	0	3.84739	3.4391	2.59873	3.14426	3.25418	0.427272	Tumor	BRCA	2.8537	low
TCGA-BH-A18U-01	1563	1	3.6049	3.37027	2.12052	2.13977	4.61218	1.30774	Tumor	BRCA	2.62727	low
TCGA-E2-A15T-01	1563	0	3.70761	3.47471	2.79241	2.42791	3.51399	2.05701	Tumor	BRCA	2.80505	low
TCGA-BH-A0B8-01	1569	0	4.58337	3.54235	3.15332	2.82738	3.64228	0.953285	Tumor	BRCA	2.47656	low
TCGA-BH-A0B9-01	1572	0	6.14489	3.22055	2.08617	2.56969	3.32765	2.75745	Tumor	BRCA	3.52206	high
TCGA-AO-A0J4-01	1587	0	4.21631	3.30186	1.76631	1.31814	4.05639	1.35482	Tumor	BRCA	2.85171	low
TCGA-A2-A259-01	1596	0	3.82434	2.78935	2.32813	2.12657	3.77004	1.6686	Tumor	BRCA	2.67084	low
TCGA-E2-A1LS-01	1604	0	3.69192	3.79811	1.12416	3.22981	2.79899	2.38271	Tumor	BRCA	4.97481	high
TCGA-EW-A2FS-01	1604	0	3.32888	3.43334	3.40857	1.73439	3.5549	2.92935	Tumor	BRCA	2.42927	low
TCGA-EW-A1P3-01	1611	0	4.31971	3.50084	3.02841	3.43095	3.85257	1.81209	Tumor	BRCA	2.73701	low
TCGA-BH-A0HA-01	1611	0	5.22375	3.67134	3.31204	1.96939	4.21779	2.18685	Tumor	BRCA	2.31285	low
TCGA-WT-AB41-01	1611	0	4.24425	2.96824	3.33498	3.45646	3.95213	1.51288	Tumor	BRCA	2.34278	low
TCGA-D8-A1JG-01	1612	0	4.66808	2.61487	2.57621	1.15517	4.23584	1.2646	Tumor	BRCA	2.13426	low
TCGA-AO-A0J9-01	1613	0	4.4118	3.47214	2.30137	2.63209	3.3953	2.7969	Tumor	BRCA	3.40281	high
TCGA-A8-A06T-01	1614	0	4.02352	3.00489	2.67261	2.58665	3.79576	1.24694	Tumor	BRCA	2.54629	low
TCGA-A2-A0CZ-01	1616	0	3.90323	2.96834	2.12891	2.55808	4.57811	1.68854	Tumor	BRCA	2.6774	low
TCGA-BH-A0H5-01	1620	0	4.39728	3.18793	2.50761	2.1505	3.65053	3.02897	Tumor	BRCA	2.99364	high
TCGA-E2-A1B0-01	1631	0	3.2726	3.05569	2.10371	1.13026	3.78501	2.49692	Tumor	BRCA	2.81136	low
TCGA-AO-A12G-01	1639	0	4.86435	3.38197	2.84832	1.37855	3.65577	2.8314	Tumor	BRCA	2.64357	low
TCGA-E2-A15J-01	1640	0	4.34805	3.71569	2.1999	3.39726	4.34786	2.26638	Tumor	BRCA	3.26378	high
TCGA-A8-A076-01	1642	0	4.46559	3.24756	3.18226	1.30208	4.2259	1.1448	Tumor	BRCA	2.00245	low
TCGA-BH-A1FR-01	1642	1	3.82546	3.57643	3.32668	2.63141	3.74065	1.78542	Tumor	BRCA	2.44784	low
TCGA-BH-A0DO-01	1644	0	4.04668	3.36613	2.48679	3.29919	3.40719	2.37818	Tumor	BRCA	3.29092	high
TCGA-E2-A1L6-01	1648	0	3.49919	3.14309	2.98823	2.66898	3.34895	2.66108	Tumor	BRCA	2.79915	low
TCGA-AR-A2LK-01	1649	1	3.46144	3.45485	2.33832	1.71273	3.41435	1.13694	Tumor	BRCA	2.78345	low
TCGA-A2-A0SU-01	1662	0	4.00948	3.41801	1.98127	2.21761	4.48196	1.62167	Tumor	BRCA	2.85029	low
TCGA-EW-A2FR-01	1673	0	3.70254	2.15183	2.37957	1.66883	4.50452	1.56161	Tumor	BRCA	2.16456	low
TCGA-BH-A1FL-01	1673	1	3.57328	4.04027	3.12161	2.01197	3.73535	1.76251	Tumor	BRCA	2.56019	low
TCGA-A2-A0CY-01	1673	0	5.34853	3.72081	2.6529	2.62476	4.32836	2.83922	Tumor	BRCA	2.92043	high
TCGA-D8-A1XO-01	1682	0	3.94196	3.11259	1.81906	2.10681	3.27416	1.04877	Tumor	BRCA	3.14831	high
TCGA-AO-A0JL-01	1683	0	4.76711	4.08305	1.64733	3.52402	4.25284	3.2828	Tumor	BRCA	4.20779	high
TCGA-A2-A04X-01	1686	0	4.25187	3.49097	4.02139	1.00378	4.11767	0.586488	Tumor	BRCA	1.62467	low
TCGA-D8-A1JB-01	1688	0	3.67028	2.75064	2.88075	2.00362	2.92056	0.801845	Tumor	BRCA	2.43032	low
TCGA-BH-A1FU-01	1688	1	4.44437	3.0408	1.5871	1.85931	3.78717	0.785274	Tumor	BRCA	2.99484	high
TCGA-E2-A15I-01	1692	0	4.01188	3.27512	2.77703	3.02214	3.28412	1.46928	Tumor	BRCA	2.85591	low
TCGA-BH-A18Q-01	1692	1	3.92924	3.98938	1.78651	1.49022	4.03832	1.77691	Tumor	BRCA	3.18516	high
TCGA-BH-A1EW-01	1694	1	4.00359	3.21642	2.24848	2.26101	3.34517	0.98594	Tumor	BRCA	2.89321	high
TCGA-AR-A0TY-01	1699	1	4.82368	3.15138	3.09426	0.939313	4.63016	2.6113	Tumor	BRCA	2.07173	low
TCGA-A2-A3XW-01	1712	0	5.67724	3.34878	2.76186	2.98092	5.09929	2.5021	Tumor	BRCA	2.51784	low
TCGA-D8-A13Y-01	1728	0	5.14144	3.01876	1.77647	3.98679	3.11608	1.02033	Tumor	BRCA	3.73017	high
TCGA-A2-A0CX-01	1728	0	3.97927	3.39639	2.40747	1.31128	3.67996	1.80672	Tumor	BRCA	2.68682	low
TCGA-E2-A15R-01	1732	0	3.75753	3.52757	2.26901	2.90105	4.19701	2.11341	Tumor	BRCA	3.04214	high
TCGA-AR-A2LR-01	1742	0	4.74119	2.90537	1.39834	3.05502	3.89051	2.14229	Tumor	BRCA	3.657	high
TCGA-BH-A208-01	1759	1	3.81711	2.65975	1.98751	2.02423	3.31179	0.790061	Tumor	BRCA	2.80646	low
TCGA-OL-A5D7-01	1780	0	4.19837	3.80918	2.3527	2.82545	4.95486	1.06682	Tumor	BRCA	2.61629	low
TCGA-B6-A0X7-01	1781	1	4.20317	3.61009	2.33089	1.95637	3.77264	1.77384	Tumor	BRCA	2.90445	high
TCGA-OL-A5DA-01	1783	0	4.02092	4.26893	3.21146	3.0072	4.52251	1.18033	Tumor	BRCA	2.44004	low
TCGA-AO-A03U-01	1793	1	3.15633	2.28456	2.36133	2.76321	3.17232	1.30337	Tumor	BRCA	2.74935	low
TCGA-E2-A1IK-01	1800	0	4.62067	2.7578	2.81718	4.38042	3.54409	2.26706	Tumor	BRCA	3.05348	high
TCGA-GM-A2D9-01	1812	1	4.73675	4.46716	3.8932	3.2796	4.43485	3.09721	Tumor	BRCA	2.52623	low
TCGA-BH-A0AV-01	1820	0	4.28319	2.41733	1.41757	2.28209	3.64281	1.66501	Tumor	BRCA	3.23763	high
TCGA-E2-A1L7-01	1836	0	4.99742	3.69752	2.04088	1.86668	4.01948	1.31674	Tumor	BRCA	2.94235	high
TCGA-AO-A12F-01	1842	0	3.78909	3.40935	1.09899	1.98025	3.8156	2.00723	Tumor	BRCA	3.77086	high
TCGA-A2-A1FX-01	1847	0	4.21084	3.16931	3.25786	3.03167	4.0385	1.2348	Tumor	BRCA	2.28945	low
TCGA-AC-A2FG-01	1853	0	4.00608	3.54931	3.37615	2.57832	3.96496	3.04607	Tumor	BRCA	2.5502	low
TCGA-E2-A1IO-01	1855	0	4.27871	3.38241	2.17208	2.04951	3.94729	1.4127	Tumor	BRCA	2.82903	low
TCGA-AR-A1AV-01	1864	0	3.72801	3.17444	3.3613	1.96397	3.74988	1.28426	Tumor	BRCA	2.13381	low
TCGA-AO-A03M-01	1866	0	4.47817	3.24501	2.41248	2.2623	3.38111	1.38355	Tumor	BRCA	2.87198	high
TCGA-BH-A0BG-01	1871	0	3.55433	3.5378	2.58902	1.56357	3.73477	2.25371	Tumor	BRCA	2.72574	low
TCGA-A2-A0D3-01	1873	0	4.37797	3.8299	3.19806	1.87394	4.0937	2.94252	Tumor	BRCA	2.54032	low
TCGA-BH-A0BM-01	1876	0	3.66153	3.61657	2.72666	2.18553	3.49095	2.22811	Tumor	BRCA	2.87609	high
TCGA-AO-A1KQ-01	1882	0	4.60735	3.28621	2.90152	1.6967	3.73444	1.82985	Tumor	BRCA	2.45052	low
TCGA-A2-A0EW-01	1884	1	3.77209	2.95314	2.64435	2.23683	3.62789	1.42651	Tumor	BRCA	2.55629	low
TCGA-AO-A0JJ-01	1887	0	3.85555	3.02026	2.92243	2.49175	3.51846	3.0876	Tumor	BRCA	2.796	low
TCGA-HN-A2OB-01	1900	1	4.14284	3.68226	2.64829	2.81055	4.29514	1.7466	Tumor	BRCA	2.73128	low
TCGA-BH-A0AU-01	1914	0	4.77479	2.76396	2.25978	2.7191	3.37633	1.18992	Tumor	BRCA	2.8929	high
TCGA-BH-A0AZ-01	1919	0	3.03386	2.50762	2.47849	2.6968	3.502	1.11522	Tumor	BRCA	2.58965	low
TCGA-A2-A04V-01	1920	1	4.14662	3.80268	2.6554	1.32589	3.89324	1.2794	Tumor	BRCA	2.50604	low
TCGA-A2-A0EY-01	1925	0	4.03686	3.5965	1.97964	2.21024	5.08832	0.411811	Tumor	BRCA	2.49355	low
TCGA-BH-A0EI-01	1926	0	3.40228	2.74997	2.37984	3.17421	3.3659	1.94834	Tumor	BRCA	3.03623	high
TCGA-BH-A1FJ-01	1927	1	4.1711	3.09185	3.00136	1.0916	3.99896	3.67223	Tumor	BRCA	2.44792	low
TCGA-BH-A0H3-01	1928	0	3.51592	3.22208	2.65612	2.87406	3.5812	0.86623	Tumor	BRCA	2.6641	low
TCGA-AR-A2LM-01	1935	0	3.64838	3.66047	2.40101	2.25298	4.14614	2.26054	Tumor	BRCA	2.89453	high
TCGA-E2-A150-01	1935	0	4.15285	2.73921	3.21619	1.28193	3.32452	0.891188	Tumor	BRCA	2.05153	low
TCGA-PE-A5DD-01	1953	0	4.2731	4.63255	3.78586	3.04601	4.56516	2.81348	Tumor	BRCA	2.49035	low
TCGA-AR-A0TX-01	1972	0	4.09134	3.07241	1.47145	2.16431	3.84445	0.699312	Tumor	BRCA	3.10854	high
TCGA-AO-A0JF-01	1980	0	3.34511	2.81908	2.89683	2.12618	3.66944	2.68171	Tumor	BRCA	2.54814	low
TCGA-AR-A0U0-01	1988	0	4.35393	2.81273	1.84751	4.67359	4.21644	2.33314	Tumor	BRCA	3.60524	high
TCGA-B6-A0IE-01	1993	1	5.59906	4.46999	3.05041	1.34449	4.08447	1.97514	Tumor	BRCA	2.55661	low
TCGA-OL-A66J-01	1996	0	4.08707	3.33397	3.23144	3.00878	4.89207	2.5273	Tumor	BRCA	2.3027	low
TCGA-BH-A18S-01	2009	1	3.99236	3.32441	3.31386	1.72385	3.67621	2.17202	Tumor	BRCA	2.3074	low
TCGA-AR-A2LL-01	2012	0	4.29442	4.02751	2.7315	2.48286	3.99208	0.928176	Tumor	BRCA	2.66612	low
TCGA-GM-A3XN-01	2019	0	4.43795	3.80158	2.21387	3.82623	4.59475	1.17125	Tumor	BRCA	3.0652	high
TCGA-AO-A03N-01	2031	0	3.65632	3.29856	2.27673	1.6646	3.07388	1.96495	Tumor	BRCA	3.04692	high
TCGA-V7-A7HQ-01	2033	0	5.08562	2.90124	3.78275	2.78498	5.56254	3.268	Tumor	BRCA	1.86926	low
TCGA-BH-A0DG-01	2041	0	4.07805	2.89908	2.9994	1.98335	3.64658	2.06758	Tumor	BRCA	2.4047	low
TCGA-A2-A0D0-01	2048	0	4.75569	3.31586	2.28332	4.9421	3.29295	2.33048	Tumor	BRCA	3.94617	high
TCGA-BH-A0DV-01	2064	0	3.28944	2.66867	2.42602	2.45526	3.83957	1.69061	Tumor	BRCA	2.61732	low
TCGA-B6-A408-01	2072	0	4.51897	3.91706	2.56692	3.20671	4.83507	1.97654	Tumor	BRCA	2.80795	low
TCGA-B6-A0RG-01	2082	0	3.65971	3.63504	3.28221	1.78221	4.2824	2.53122	Tumor	BRCA	2.29424	low
TCGA-AO-A03R-01	2091	0	5.03599	3.0018	2.37398	3.55922	3.4671	1.56644	Tumor	BRCA	3.13685	high
TCGA-B6-A0X5-01	2097	1	4.38347	3.23365	3.41928	1.01673	3.20478	0.0547684	Tumor	BRCA	1.94691	low
TCGA-GM-A3XL-01	2108	0	5.80502	3.65001	2.37127	3.7178	4.56501	1.43124	Tumor	BRCA	2.97965	high
TCGA-E2-A14Y-01	2109	0	4.56731	3.26747	1.12809	0.922537	2.40625	1.96817	Tumor	BRCA	4.0354	high
TCGA-AO-A03T-01	2124	0	4.62052	3.24119	2.61032	4.322	3.39572	1.74937	Tumor	BRCA	3.29546	high
TCGA-BH-A1EN-01	2127	1	3.73558	2.4065	1.4861	2.45481	3.05655	1.28577	Tumor	BRCA	3.35991	high
TCGA-E2-A152-01	2128	0	3.94121	2.72165	2.64185	1.23575	3.62359	0.497441	Tumor	BRCA	2.17536	low
TCGA-BH-A0B5-01	2136	0	4.37405	3.61131	2.73363	2.42977	3.94774	0.935996	Tumor	BRCA	2.55451	low
TCGA-E2-A1IG-01	2140	0	3.61414	3.25847	2.72243	2.78411	4.39338	1.60741	Tumor	BRCA	2.49909	low
TCGA-AO-A12E-01	2142	0	3.43222	2.87948	2.96984	3.03782	3.52644	3.25092	Tumor	BRCA	2.86129	high
TCGA-GM-A2DF-01	2155	0	3.76001	3.00179	3.08259	3.44677	4.81324	2.0856	Tumor	BRCA	2.32222	low
TCGA-BH-A0DX-01	2156	0	4.36198	3.17201	2.37482	1.71896	3.89512	2.85397	Tumor	BRCA	2.85801	high
TCGA-AR-A255-01	2161	0	3.85378	2.78592	2.73027	1.40834	3.47221	1.00507	Tumor	BRCA	2.29089	low
TCGA-B6-A40C-01	2164	0	4.14188	4.42132	2.94403	2.24216	5.56701	1.49696	Tumor	BRCA	2.2411	low
TCGA-AO-A0JM-01	2184	0	3.96286	2.91105	3.18584	1.76801	4.53173	1.34438	Tumor	BRCA	1.9474	low
TCGA-A2-A0ES-01	2190	0	3.29019	2.9301	2.68805	2.42404	3.54136	1.18714	Tumor	BRCA	2.53811	low
TCGA-AO-A0JD-01	2190	0	4.22623	2.66222	1.77245	2.11857	3.40459	2.93178	Tumor	BRCA	3.39489	high
TCGA-GM-A4E0-01	2191	0	3.91856	3.65374	2.48163	3.26361	3.99763	1.09737	Tumor	BRCA	2.89722	high
TCGA-BH-A1FN-01	2192	1	3.81508	3.02987	1.58555	2.93396	3.51828	0.765821	Tumor	BRCA	3.33492	high
TCGA-GM-A2DH-01	2193	0	4.59754	3.73238	2.55717	1.40925	3.6148	0.814845	Tumor	BRCA	2.57231	low
TCGA-BH-A0BO-01	2197	0	3.9687	3.16745	2.35011	1.9431	4.55104	2.17513	Tumor	BRCA	2.57566	low
TCGA-BH-A18M-01	2207	1	4.08444	3.11635	2.52281	3.48881	3.58696	1.67969	Tumor	BRCA	3.0139	high
TCGA-AC-A2BK-01	2222	0	4.80859	3.27167	1.61775	1.25698	2.91095	3.22825	Tumor	BRCA	3.81372	high
TCGA-AR-A5QM-01	2231	0	4.14302	3.96205	3.01862	3.23728	5.11882	4.0848	Tumor	BRCA	2.83965	low
TCGA-B6-A1KI-01	2236	0	2.94298	2.95278	3.31589	2.06564	3.82304	3.02382	Tumor	BRCA	2.34817	low
TCGA-E2-A1L8-01	2240	0	4.28949	3.80162	2.67747	1.26251	3.27219	0.961531	Tumor	BRCA	2.61808	low
TCGA-A2-A04T-01	2246	0	4.60568	3.63869	1.47572	2.67246	3.37064	1.75108	Tumor	BRCA	3.90906	high
TCGA-AC-A23G-01	2248	0	3.85481	3.33723	2.35575	3.26417	4.80187	1.65845	Tumor	BRCA	2.71633	low
TCGA-BH-A0BQ-01	2255	0	4.3165	3.53655	2.99235	1.92594	4.66524	2.00141	Tumor	BRCA	2.26886	low
TCGA-BH-A0BZ-01	2255	0	4.35285	2.84877	2.42323	1.65246	4.26797	1.56266	Tumor	BRCA	2.38459	low
TCGA-AC-A2FO-01	2255	0	3.94935	3.405	2.305	2.67676	4.31951	1.69969	Tumor	BRCA	2.81084	low
TCGA-A2-A0ER-01	2263	0	3.61707	2.04637	3.33911	2.17448	3.29185	0.616102	Tumor	BRCA	1.94846	low
TCGA-BH-A1FE-06	2273	1	3.86616	2.26789	2.38041	3.43471	4.61308	2.53787	Tumor	BRCA	2.64733	low
TCGA-BH-A1FE-01	2273	1	3.59911	2.7872	2.40582	1.27475	3.26938	0.661764	Tumor	BRCA	2.43528	low
TCGA-BH-A0BL-01	2278	0	4.61884	3.24519	1.88891	2.37012	4.05141	2.13553	Tumor	BRCA	3.16183	high
TCGA-B6-A402-01	2281	0	3.72564	3.46091	2.01065	3.55987	3.93775	2.23065	Tumor	BRCA	3.49629	high
TCGA-GM-A2DD-01	2282	0	5.41591	3.33888	1.96437	2.0455	4.73884	2.74666	Tumor	BRCA	2.95854	high
TCGA-AR-A0TV-01	2288	0	4.84599	3.91681	2.506	3.06804	4.24865	1.33397	Tumor	BRCA	2.89937	high
TCGA-A2-A0CT-01	2289	0	3.13541	3.29642	2.90754	1.41334	4.10713	0.884734	Tumor	BRCA	2.12938	low
TCGA-BH-A0BP-01	2296	1	3.42946	2.45972	2.16282	2.93868	4.95512	1.94829	Tumor	BRCA	2.51187	low
TCGA-E2-A1LB-01	2306	0	3.4327	3.03004	2.09009	0.924646	4.47261	1.88562	Tumor	BRCA	2.45189	low
TCGA-E2-A14T-01	2311	0	3.5935	3.40908	2.18526	3.11557	3.59784	1.45082	Tumor	BRCA	3.19181	high
TCGA-E2-A1AZ-01	2329	0	3.96059	2.98922	1.94795	2.00269	2.48054	1.25377	Tumor	BRCA	3.33726	high
TCGA-BH-A0BR-01	2330	0	4.64092	2.216	2.88938	1.49684	3.92146	1.70836	Tumor	BRCA	2.0936	low
TCGA-AO-A0JE-01	2335	0	3.6434	2.40487	2.75721	1.34358	3.9836	2.4972	Tumor	BRCA	2.25804	low
TCGA-A2-A0CS-01	2348	1	3.88918	3.60893	3.23622	1.72321	3.99985	2.41783	Tumor	BRCA	2.36551	low
TCGA-B6-A0I1-01	2361	1	3.53903	2.45876	2.94801	2.8066	3.30319	2.30668	Tumor	BRCA	2.60525	low
TCGA-E2-A1IE-01	2362	0	3.20079	3.37481	3.36776	0.803088	3.81352	1.88695	Tumor	BRCA	2.04948	low
TCGA-BH-A0BT-01	2365	0	4.13214	3.95181	2.91263	1.27057	3.30309	1.42415	Tumor	BRCA	2.59353	low
TCGA-BH-A0BW-01	2371	0	4.44143	2.97995	3.31096	1.06956	3.23513	2.30422	Tumor	BRCA	2.25745	low
TCGA-AO-A12C-01	2372	0	3.36641	2.95751	2.66329	2.96864	4.13129	1.67871	Tumor	BRCA	2.57279	low
TCGA-BH-A0DE-01	2372	0	3.66988	3.43089	2.85373	3.16321	4.14603	1.13708	Tumor	BRCA	2.54148	low
TCGA-B6-A0RM-01	2373	1	4.09962	3.48039	2.33035	3.10649	3.96082	1.84867	Tumor	BRCA	3.07285	high
TCGA-BH-A0DL-01	2381	0	4.68455	2.89572	1.76365	1.80285	3.21146	1.91715	Tumor	BRCA	3.26621	high
TCGA-AR-A1AJ-01	2383	0	4.75001	2.66145	2.17586	3.46514	2.74821	1.23742	Tumor	BRCA	3.33592	high
TCGA-A2-A04Q-01	2385	0	5.5475	3.90338	2.05635	2.99552	3.58547	2.31739	Tumor	BRCA	3.69511	high
TCGA-BH-A0DT-01	2403	0	4.11111	3.19667	2.66314	2.26168	3.58827	1.44996	Tumor	BRCA	2.64116	low
TCGA-GM-A2DB-01	2406	0	5.07674	2.07657	1.92163	2.22758	4.51178	1.8331	Tumor	BRCA	2.55045	low
TCGA-B6-A0WV-01	2417	1	3.69573	2.95399	2.90928	2.44431	4.06876	2.89619	Tumor	BRCA	2.56258	low
TCGA-A2-A0EQ-01	2426	0	5.89259	3.01336	2.54162	1.38648	3.37206	0.34808	Tumor	BRCA	2.40331	low
TCGA-A2-A0EO-01	2442	0	3.36316	2.75116	2.65213	2.13802	3.77488	1.06258	Tumor	BRCA	2.36968	low
TCGA-AO-A03L-01	2442	0	4.60088	3.07067	3.92673	1.3198	4.79821	2.42584	Tumor	BRCA	1.69924	low
TCGA-B6-A0RL-01	2469	1	4.59517	3.86937	2.92785	3.54217	3.20836	2.11101	Tumor	BRCA	3.24065	high
TCGA-BH-A0B0-01	2477	0	4.00003	3.08201	2.19472	2.13471	3.93443	1.20306	Tumor	BRCA	2.70387	low
TCGA-AO-A03O-01	2483	1	4.9431	3.85097	2.25105	1.87964	3.79	0.86137	Tumor	BRCA	2.8475	low
TCGA-BH-A0B6-01	2483	0	4.76462	3.29506	2.98033	1.63938	3.56328	2.56461	Tumor	BRCA	2.57527	low
TCGA-BH-A0DD-01	2486	0	4.83729	3.22103	2.52393	2.19113	3.64994	1.23452	Tumor	BRCA	2.6726	low
TCGA-BH-A0E9-01	2489	0	4.0867	3.82422	3.30745	2.11407	3.33281	1.92951	Tumor	BRCA	2.5763	low
TCGA-AO-A1KR-01	2513	0	6.32165	4.30113	1.61223	3.77685	3.67069	3.35615	Tumor	BRCA	4.82228	high
TCGA-AO-A12D-01	2515	0	3.96538	3.11772	1.45235	1.52108	3.19806	0.701179	Tumor	BRCA	3.22145	high
TCGA-BH-A1ET-01	2520	1	3.43311	3.24523	2.92136	1.87836	2.87146	0.771236	Tumor	BRCA	2.52037	low
TCGA-BH-A204-01	2534	1	2.29081	2.17923	2.15638	3.28533	2.03423	0.85278	Tumor	BRCA	3.26807	high
TCGA-GM-A2DC-01	2535	0	4.8067	4.50052	2.53084	2.62963	3.2431	3.00701	Tumor	BRCA	3.73889	high
TCGA-E2-A106-01	2541	0	4.63337	4.01948	2.41313	2.67959	4.56959	1.41907	Tumor	BRCA	2.80739	low
TCGA-AR-A0U2-01	2551	1	3.31418	3.00676	2.95427	0.721233	2.74313	1.01427	Tumor	BRCA	2.30094	low
TCGA-AR-A0TS-01	2558	0	3.48487	3.12188	2.15383	1.72689	3.58481	1.25386	Tumor	BRCA	2.76703	low
TCGA-BH-A0B7-01	2559	0	4.24544	2.7969	2.03895	1.58378	3.64301	1.31654	Tumor	BRCA	2.71951	low
TCGA-B6-A0IN-01	2573	1	4.9358	3.48037	2.49083	3.90489	3.76244	1.78358	Tumor	BRCA	3.23419	high
TCGA-GM-A2DI-01	2590	0	4.22845	3.54572	2.11303	2.10206	4.55424	1.4893	Tumor	BRCA	2.73798	low
TCGA-GM-A2DO-01	2596	0	4.88286	3.28835	2.85522	3.63335	3.7883	3.14142	Tumor	BRCA	3.1228	high
TCGA-B6-A401-01	2596	0	4.33975	3.75017	2.65355	3.70747	5.34269	2.83354	Tumor	BRCA	2.79933	low
TCGA-AR-A254-01	2605	0	4.12485	2.92613	1.88863	2.62043	3.33349	1.24116	Tumor	BRCA	3.18371	high
TCGA-AR-A1AO-01	2618	0	4.57115	2.62422	2.62683	2.22893	3.27374	1.23059	Tumor	BRCA	2.56403	low
TCGA-AR-A1AX-01	2629	0	4.5626	3.41059	2.00706	2.21654	3.19005	0.811288	Tumor	BRCA	3.14025	high
TCGA-AR-A1AW-01	2632	0	5.38456	3.39158	2.40158	2.35698	4.13791	1.16666	Tumor	BRCA	2.67202	low
TCGA-AR-A2LJ-01	2632	0	5.05298	3.83787	3.33898	3.2202	4.89147	1.86726	Tumor	BRCA	2.32494	low
TCGA-AC-A2FE-01	2636	1	4.45449	3.51303	2.65827	4.05809	4.47039	2.44453	Tumor	BRCA	3.02926	high
TCGA-PE-A5DE-01	2645	0	4.43728	3.87198	3.55481	2.25707	4.37302	2.22898	Tumor	BRCA	2.24038	low
TCGA-GM-A2DK-01	2645	0	3.90478	3.46308	2.6512	2.39465	4.27855	2.18963	Tumor	BRCA	2.66043	low
TCGA-AC-A2FK-01	2650	0	3.59186	3.12171	2.27867	3.07596	3.68221	1.18557	Tumor	BRCA	2.93959	high
TCGA-E2-A1B1-01	2653	0	4.26171	2.20834	2.4373	1.7942	2.72412	0.97601	Tumor	BRCA	2.58999	low
TCGA-A2-A04U-01	2654	0	5.32422	3.46461	1.96939	2.16311	3.62212	1.79867	Tumor	BRCA	3.23721	high
TCGA-A2-A0CQ-01	2695	0	4.12552	3.77972	3.03338	3.59251	3.52151	3.71741	Tumor	BRCA	3.36418	high
TCGA-AR-A250-01	2707	0	4.45739	3.16427	2.40103	1.87028	3.62281	0.993015	Tumor	BRCA	2.62177	low
TCGA-BH-A0C3-01	2709	0	4.07712	2.67772	2.01527	2.0769	3.58462	1.49969	Tumor	BRCA	2.8539	low
TCGA-BH-A1F5-01	2712	1	3.52938	3.23169	2.38279	2.00163	2.16013	1.78792	Tumor	BRCA	3.33693	high
TCGA-B6-A0RT-01	2721	0	5.17617	3.67225	1.97784	2.55444	3.53669	1.15799	Tumor	BRCA	3.29157	high
TCGA-AC-A2FF-01	2759	0	4.24414	3.06685	2.24909	2.32619	2.4888	0.899882	Tumor	BRCA	3.155	high
TCGA-BH-A18K-01	2763	1	4.89557	2.96258	2.76935	2.32404	3.68723	2.56093	Tumor	BRCA	2.70663	low
TCGA-BH-A0C7-01	2767	0	3.61755	2.82262	2.01281	1.97342	4.18515	2.39158	Tumor	BRCA	2.83377	low
TCGA-A2-A3XT-01	2770	0	4.85443	2.88687	2.27294	3.88388	4.44717	2.74084	Tumor	BRCA	3.12337	high
TCGA-BH-A1EO-01	2798	1	3.3783	2.87697	1.74825	2.37949	3.54282	0.684896	Tumor	BRCA	2.99755	high
TCGA-A2-A0CP-01	2813	0	4.21865	3.40318	2.3187	2.96542	4.29985	1.46102	Tumor	BRCA	2.83154	low
TCGA-AR-A252-01	2838	0	3.63369	2.42674	2.32533	2.24772	2.45404	1.85804	Tumor	BRCA	3.06787	high
TCGA-AR-A256-01	2854	1	3.84397	2.86688	2.63511	1.26478	3.02588	1.73974	Tumor	BRCA	2.585	low
TCGA-AR-A1AP-01	2856	0	3.99454	3.05119	2.15915	3.66103	4.29331	0.822128	Tumor	BRCA	2.85282	low
TCGA-AR-A24L-01	2866	1	2.93866	1.94027	2.59433	1.69144	3.49359	1.49122	Tumor	BRCA	2.25523	low
TCGA-AR-A1AU-01	2868	0	3.69111	2.92502	2.02405	3.59913	4.20725	0.986382	Tumor	BRCA	2.94151	high
TCGA-AO-A03P-01	2911	1	5.80824	2.8383	2.24711	1.93381	3.80159	1.81998	Tumor	BRCA	2.75141	low
TCGA-AR-A1AN-01	2920	0	4.19822	3.0625	2.65919	2.36513	4.38269	1.67372	Tumor	BRCA	2.42758	low
TCGA-AO-A1KP-01	2953	0	3.02725	4.33324	2.32274	3.74281	2.4127	2.13286	Tumor	BRCA	4.30308	high
TCGA-B6-A0IH-01	2965	1	3.8101	3.85278	2.4259	2.38088	3.94867	1.24918	Tumor	BRCA	2.84294	low
TCGA-BH-A1F6-01	2965	1	4.44259	2.88047	2.0956	2.44815	4.12414	1.66054	Tumor	BRCA	2.80244	low
TCGA-B6-A0WS-01	2965	1	4.4481	3.09602	2.92956	1.90921	3.89761	1.32668	Tumor	BRCA	2.29749	low
TCGA-AR-A1AL-01	2971	0	3.74687	3.4172	2.27837	2.49778	4.43454	1.40471	Tumor	BRCA	2.69682	low
TCGA-AR-A24S-01	2976	0	4.05473	2.52587	2.37441	1.23153	2.72668	0.613879	Tumor	BRCA	2.53553	low
TCGA-AO-A12B-01	2989	0	4.94055	3.53197	3.05516	2.20011	3.6757	2.8561	Tumor	BRCA	2.7325	low
TCGA-AR-A0TQ-01	2991	0	4.8536	3.32137	3.51719	1.2635	4.29491	2.49837	Tumor	BRCA	2.03426	low
TCGA-AR-A1AM-01	2991	0	4.54855	3.96029	3.40465	2.66301	4.55344	2.89127	Tumor	BRCA	2.47004	low
TCGA-AR-A24Z-01	3001	0	4.67118	3.12423	3.12044	1.67029	3.31961	2.43614	Tumor	BRCA	2.50575	low
TCGA-AR-A24X-01	3004	0	4.09478	3.4539	2.6782	2.00733	3.61192	2.2003	Tumor	BRCA	2.78183	low
TCGA-AR-A0TW-01	3009	0	3.78197	3.07853	2.5787	2.60703	4.37517	2.575	Tumor	BRCA	2.67248	low
TCGA-A2-A0CV-01	3011	0	3.76532	3.85574	2.98809	2.32704	4.64875	1.33433	Tumor	BRCA	2.31282	low
TCGA-A2-A0CL-01	3015	0	4.72885	3.15974	2.76745	2.11864	4.1285	1.81155	Tumor	BRCA	2.45411	low
TCGA-A2-A0ST-01	3017	0	5.30122	3.24229	2.18619	2.9189	3.73572	1.25106	Tumor	BRCA	3.036	high
TCGA-AR-A1AQ-01	3021	0	4.36851	3.92809	2.10253	2.63888	3.114	1.34369	Tumor	BRCA	3.50477	high
TCGA-AC-A2BM-01	3022	0	3.77756	3.92045	2.58916	3.82374	3.64966	2.13478	Tumor	BRCA	3.39068	high
TCGA-AR-A251-01	3030	0	3.14769	2.50443	2.08581	3.05114	3.74056	0.652991	Tumor	BRCA	2.73782	low
TCGA-AR-A24N-01	3035	0	4.02343	2.82175	2.17611	2.3193	3.13418	1.24246	Tumor	BRCA	2.95339	high
TCGA-B6-A0RS-01	3063	1	3.59239	4.50082	2.34936	1.65998	4.21801	1.21972	Tumor	BRCA	2.8302	low
TCGA-B6-A1KF-01	3088	0	2.68909	2.98055	1.47588	3.25019	3.03955	0.602092	Tumor	BRCA	3.61549	high
TCGA-GM-A2DN-01	3091	0	4.3153	3.68076	2.53729	2.21777	3.90345	2.51251	Tumor	BRCA	2.95272	high
TCGA-A2-A0EM-01	3094	0	3.94051	2.92047	3.0056	2.28458	3.48725	2.45179	Tumor	BRCA	2.57285	low
TCGA-A2-A04W-01	3102	0	4.0693	3.14347	1.70604	2.67239	4.56584	1.82069	Tumor	BRCA	3.05799	high
TCGA-AO-A12A-01	3112	0	4.78741	3.66092	2.85514	2.07217	4.21995	1.48417	Tumor	BRCA	2.45018	low
TCGA-E2-A1LI-01	3121	0	4.44866	4.05819	1.77884	1.94035	3.66894	2.35583	Tumor	BRCA	3.62763	high
TCGA-B6-A0RP-01	3126	1	3.81941	3.51165	3.03501	2.36902	4.01203	0.752428	Tumor	BRCA	2.29692	low
TCGA-AR-A24U-01	3128	0	4.21447	2.78857	2.24383	1.07932	3.63259	1.25628	Tumor	BRCA	2.49019	low
TCGA-B6-A40B-01	3152	0	4.20743	4.11199	3.33868	2.07229	5.53702	2.46708	Tumor	BRCA	2.10026	low
TCGA-AR-A1AK-01	3159	0	4.25904	2.85469	2.67008	2.80346	3.27518	0.939604	Tumor	BRCA	2.66132	low
TCGA-AR-A24Q-01	3172	0	4.27208	3.50328	1.60214	2.7425	3.80802	1.69768	Tumor	BRCA	3.55402	high
TCGA-AR-A24T-01	3202	0	3.44202	3.28715	3.21634	1.82831	3.67183	1.33144	Tumor	BRCA	2.23003	low
TCGA-AR-A24V-01	3203	0	4.02482	2.35669	2.37468	2.95435	3.48884	0.890077	Tumor	BRCA	2.64358	low
TCGA-A2-A25E-01	3204	0	4.10706	3.16501	3.36583	2.32426	3.42006	2.53572	Tumor	BRCA	2.48226	low
TCGA-GM-A2DM-01	3226	0	4.19652	3.28583	2.59395	2.94911	4.02422	1.51789	Tumor	BRCA	2.7245	low
TCGA-E2-A1LH-01	3247	0	4.29974	3.43002	2.0423	1.96553	4.62845	2.70631	Tumor	BRCA	2.92429	high
TCGA-AO-A128-01	3248	0	5.57179	3.91829	2.47359	2.90815	3.65799	2.38579	Tumor	BRCA	3.33827	high
TCGA-Z7-A8R6-01	3256	0	4.12848	4.45045	2.64434	2.40076	4.75677	2.82265	Tumor	BRCA	2.92548	high
TCGA-AR-A0U4-01	3261	0	5.2797	2.22609	2.78798	1.96479	3.55404	2.45052	Tumor	BRCA	2.45078	low
TCGA-AR-A0TZ-01	3262	1	4.59121	3.98801	3.3421	1.30805	3.98051	1.14828	Tumor	BRCA	2.15769	low
TCGA-A2-A25A-01	3276	0	3.90477	3.51194	2.32191	2.82966	3.69917	1.49073	Tumor	BRCA	3.04139	high
TCGA-A2-A0CW-01	3283	0	5.22618	2.95461	2.75402	1.55182	3.84223	2.37428	Tumor	BRCA	2.4858	low
TCGA-A2-A0CR-01	3283	0	4.97719	4.1751	2.90031	3.65263	5.16802	2.30288	Tumor	BRCA	2.73478	low
TCGA-AO-A129-01	3286	0	5.35585	3.70633	1.94842	1.47917	4.29788	2.53115	Tumor	BRCA	3.07	high
TCGA-Z7-A8R5-01	3287	0	4.44384	3.41973	3.18057	4.4734	4.62069	2.37573	Tumor	BRCA	2.69599	low
TCGA-AR-A1AI-01	3296	0	4.8838	3.37776	2.46414	1.37698	3.34851	0.660991	Tumor	BRCA	2.58176	low
TCGA-AO-A126-01	3307	0	3.95515	4.08602	3.02105	2.3453	3.92947	2.29289	Tumor	BRCA	2.74047	low
TCGA-AR-A0TT-01	3316	0	4.28045	3.25168	2.63441	1.80881	4.57679	1.15624	Tumor	BRCA	2.25459	low
TCGA-GI-A2C9-01	3342	0	3.17398	2.99339	2.56562	2.02823	4.11869	1.60507	Tumor	BRCA	2.44357	low
TCGA-GM-A3NW-01	3361	0	3.91241	4.0293	3.31078	1.77335	4.25328	4.62865	Tumor	BRCA	2.74862	low
TCGA-BH-A42U-01	3364	0	4.24438	3.76928	2.87896	3.90829	5.32375	2.10718	Tumor	BRCA	2.58528	low
TCGA-A8-A08T-01	3409	1	4.19908	3.41155	2.60151	1.95041	3.96707	2.01321	Tumor	BRCA	2.65733	low
TCGA-AR-A24R-01	3430	0	3.92087	2.69114	2.84445	3.2848	3.03434	2.00233	Tumor	BRCA	2.87656	high
TCGA-AO-A125-01	3456	0	3.54785	3.77641	3.74064	4.21884	3.84024	2.39907	Tumor	BRCA	2.64769	low
TCGA-B6-A0WY-01	3461	1	3.53235	2.94257	2.85021	2.65864	4.01384	2.29602	Tumor	BRCA	2.54607	low
TCGA-BH-A1ES-01	3462	1	4.86864	4.07492	2.28561	2.80129	3.32936	2.00581	Tumor	BRCA	3.53995	high
TCGA-BH-A1ES-06	3462	1	5.47543	3.38182	2.51155	5.3409	4.19024	2.74699	Tumor	BRCA	3.61986	high
TCGA-BH-A1FC-01	3472	1	3.63693	4.46616	2.57942	1.08107	3.42946	1.34277	Tumor	BRCA	2.83875	low
TCGA-AO-A124-01	3506	0	3.84768	3.63944	2.10718	1.45843	3.8792	2.96042	Tumor	BRCA	3.14164	high
TCGA-GM-A2DL-01	3519	0	4.37331	3.56117	2.65965	2.05625	5.0926	0.985758	Tumor	BRCA	2.19804	low
TCGA-A2-A0EP-01	3603	0	4.73721	3.16773	2.6593	2.26215	4.33344	1.30289	Tumor	BRCA	2.39979	low
TCGA-AR-A24O-01	3607	0	3.70001	2.83471	2.70224	1.97244	3.34423	1.36232	Tumor	BRCA	2.51328	low
TCGA-AR-A24M-01	3660	0	2.8844	2.7013	3.27079	1.69017	3.0978	2.45468	Tumor	BRCA	2.3527	low
TCGA-BH-A1FB-01	3669	1	3.4043	2.62873	2.21051	2.51717	3.40628	1.24409	Tumor	BRCA	2.80934	low
TCGA-A2-A04R-01	3709	0	4.29262	3.21011	3.0164	1.92491	3.77483	1.9957	Tumor	BRCA	2.42076	low
TCGA-AR-A1AH-01	3807	0	4.68122	4.24493	1.74116	2.47396	2.90047	2.31975	Tumor	BRCA	4.25685	high
TCGA-B6-A0IM-01	3873	1	4.51105	2.70483	2.25636	3.10387	3.50564	1.71544	Tumor	BRCA	3.01612	high
TCGA-B6-A0IP-01	3926	1	4.35967	3.47069	3.01215	2.67666	4.13443	1.46408	Tumor	BRCA	2.44227	low
TCGA-B6-A0IB-01	3941	1	3.77631	3.58837	3.22061	3.19823	3.73597	2.92003	Tumor	BRCA	2.82781	low
TCGA-B6-A0X0-01	3945	1	4.1891	4.02973	2.89832	2.49838	4.02137	2.63451	Tumor	BRCA	2.87123	high
TCGA-AQ-A04L-01	3957	0	2.79854	3.02359	1.54449	1.13945	4.16184	1.30211	Tumor	BRCA	2.79236	low
TCGA-BH-A209-01	3959	1	4.67357	2.74482	2.36503	1.45655	2.86824	1.12435	Tumor	BRCA	2.70515	low
TCGA-3C-AALI-01	4005	0	3.8665	3.64143	3.24482	2.63834	4.76142	3.42392	Tumor	BRCA	2.48279	low
TCGA-3C-AAAU-01	4047	0	4.59533	3.7578	2.69752	2.65463	4.40612	1.71677	Tumor	BRCA	2.65968	low
TCGA-AR-A0U3-01	4080	0	3.51605	2.73499	2.69537	3.34253	3.19923	2.5437	Tumor	BRCA	3.04146	high
TCGA-A2-A0EN-01	4088	0	3.85027	2.8414	2.51288	1.84933	3.73137	1.09195	Tumor	BRCA	2.43992	low
TCGA-A2-A0CK-01	4159	0	4.0112	4.12169	3.19258	3.9349	4.33147	1.67216	Tumor	BRCA	2.73765	low
TCGA-B6-A1KN-01	4233	0	3.1787	3.47647	2.41595	1.5949	2.87396	1.22501	Tumor	BRCA	2.90863	high
TCGA-B6-A0RQ-01	4267	1	3.77153	3.36206	2.63408	2.88626	3.93673	1.54669	Tumor	BRCA	2.73422	low
TCGA-AR-A0TP-01	4275	0	3.81943	3.62001	1.59937	3.9854	4.02308	1.99915	Tumor	BRCA	3.92664	high
TCGA-B6-A0IQ-01	4285	0	6.7083	4.2209	1.32698	2.59009	3.55029	1.46095	Tumor	BRCA	4.16817	high
TCGA-A2-A04N-01	4354	0	3.98693	3.63633	2.54653	2.32254	4.1275	1.32015	Tumor	BRCA	2.65177	low
TCGA-B6-A0I2-01	4361	0	4.51904	3.71707	1.64028	1.93465	3.62443	2.17716	Tumor	BRCA	3.58305	high
TCGA-B6-A0IG-01	4456	1	4.6967	3.52386	3.08986	3.68865	4.36805	1.76066	Tumor	BRCA	2.59516	low
TCGA-AR-A24H-01	4894	0	3.23795	3.08577	3.54878	1.10214	3.18885	1.50286	Tumor	BRCA	2.05077	low
TCGA-B6-A0RO-01	4929	0	3.65056	2.76642	3.75743	2.78247	3.28991	3.31792	Tumor	BRCA	2.40849	low
TCGA-B6-A0IO-01	5042	0	4.55042	3.62098	2.67406	3.03138	3.59919	1.57684	Tumor	BRCA	2.95597	high
TCGA-AR-A2LE-01	5062	0	3.91225	3.02324	2.27797	1.85434	3.02711	1.33105	Tumor	BRCA	2.8981	high
TCGA-B6-A0RV-01	5156	0	4.5685	3.13341	2.54291	3.26972	3.71278	2.33804	Tumor	BRCA	3.05402	high
TCGA-B6-A2IU-01	5176	0	3.75353	3.61465	3.74434	2.12628	4.14483	2.30373	Tumor	BRCA	2.12533	low
TCGA-B6-A0WT-01	5739	0	3.79851	3.27777	3.09768	2.38485	3.8606	1.98236	Tumor	BRCA	2.4444	low
TCGA-B6-A0WZ-01	6292	0	4.22706	3.9004	3.3743	2.96213	4.55104	2.37585	Tumor	BRCA	2.43744	low
TCGA-B6-A0RH-01	6456	1	4.12278	3.83132	2.79746	3.20519	4.1333	2.92045	Tumor	BRCA	3.05083	high
TCGA-GM-A2DA-01	6593	1	4.48948	3.83441	2.3867	2.53125	4.07574	1.81029	Tumor	BRCA	2.97609	high
TCGA-B6-A0IJ-01	7106	0	4.74561	4.10634	2.79103	1.64159	3.7814	1.17808	Tumor	BRCA	2.60233	low
TCGA-B6-A0RI-01	7126	0	4.53291	3.48044	2.80958	2.15456	4.25283	2.24822	Tumor	BRCA	2.55607	low
TCGA-B6-A0X1-01	7455	1	4.56603	2.45978	3.18051	4.43972	3.2285	1.28355	Tumor	BRCA	2.66352	low
TCGA-B6-A0RE-01	7777	0	4.28666	3.113	1.80013	1.52168	4.67544	1.85735	Tumor	BRCA	2.7084	low
TCGA-B6-A0RN-01	8008	0	3.3301	3.84619	2.61752	2.18347	4.21853	3.2592	Tumor	BRCA	2.95962	high
TCGA-B6-A0IA-01	8391	0	3.8003	3.34371	2.24511	3.0977	4.33135	3.50083	Tumor	BRCA	3.28805	high
TCGA-B6-A0I5-01	8556	0	4.73358	3.77875	2.62073	3.55388	3.94562	3.11778	Tumor	BRCA	3.37309	high
TCGA-B6-A0RU-01	8605	0	5.49757	2.92067	1.67333	4.45078	3.3987	2.40794	Tumor	BRCA	4.16302	high
TCGA-EK-A2RO-01	2	0	4.4906	3.00717	1.2694	0.848428	5.09575	1.70447	Tumor	CESC	2.69801	low
TCGA-EK-A3GJ-01	3	0	4.67931	3.31979	1.92507	0.939298	4.06937	1.79184	Tumor	CESC	2.76397	low
TCGA-EK-A2R9-01	4	0	5.73959	3.58539	2.36498	3.84107	3.79795	2.11521	Tumor	CESC	3.42823	high
TCGA-ZJ-AAXU-01	5	0	5.72097	3.69452	1.50573	1.08518	4.84173	3.00282	Tumor	CESC	3.18377	high
TCGA-LP-A5U2-01	9	0	6.2887	4.11263	1.63035	0.403062	4.80457	2.82433	Tumor	CESC	3.06371	high
TCGA-EK-A2RB-01	9	0	4.35537	3.28466	0.856052	1.11749	3.52702	3.19208	Tumor	CESC	4.13428	high
TCGA-EA-A97N-01	11	0	4.32044	4.14097	1.85819	0.937171	4.50484	1.91815	Tumor	CESC	2.92519	high
TCGA-EK-A2PK-01	12	0	4.82951	4.71759	2.46594	0.763988	3.9405	3.35558	Tumor	CESC	3.17047	high
TCGA-EK-A2PL-01	13	0	4.60931	4.44013	1.21181	0.582106	3.15391	3.55298	Tumor	CESC	4.4524	high
TCGA-EK-A2RK-01	13	0	5.87561	3.8914	1.18682	0.410297	4.09917	3.86329	Tumor	CESC	3.83809	high
TCGA-C5-A1MJ-01	14	1	3.95929	3.14967	2.53844	1.20876	4.01803	3.38429	Tumor	CESC	2.69139	low
TCGA-EK-A3GK-01	15	0	4.19132	3.07489	2.55143	1.18286	3.55417	2.49031	Tumor	CESC	2.64931	low
TCGA-EK-A2PM-01	18	0	3.19945	3.62896	0.837419	2.11065	4.71378	3.44817	Tumor	CESC	4.07153	high
TCGA-ZJ-AAX4-01	21	0	4.72752	3.47848	1.73127	1.40241	3.8839	2.34825	Tumor	CESC	3.22774	high
TCGA-LP-A5U3-01	25	0	3.75404	3.26428	1.80045	0.49321	3.92567	2.18965	Tumor	CESC	2.83151	low
TCGA-EK-A2R7-01	27	0	5.05596	4.35619	2.63614	1.6988	3.3186	1.92561	Tumor	CESC	3.09313	high
TCGA-LP-A4AW-01	27	0	4.46277	3.01734	2.02762	1.95055	4.69633	1.9011	Tumor	CESC	2.63876	low
TCGA-EK-A3GN-01	27	0	4.78437	3.75146	1.33679	2.073	2.54674	2.91669	Tumor	CESC	4.65187	high
TCGA-FU-A770-01	34	0	3.23529	3.45491	1.4434	1.93745	4.19193	2.89208	Tumor	CESC	3.535	high
TCGA-DG-A2KH-01	34	0	4.15023	3.36976	2.70442	1.08285	3.92452	3.13985	Tumor	CESC	2.6205	low
TCGA-ZJ-AAXA-01	43	0	3.4373	4.4326	0.761368	0.696765	5.20494	1.99304	Tumor	CESC	3.47207	high
TCGA-EK-A2R8-01	44	0	4.95137	3.80511	2.02776	0.662467	4.16661	2.17747	Tumor	CESC	2.83176	low
TCGA-FU-A3TX-01	45	0	7.31848	3.51024	2.66947	2.8897	4.17992	1.53261	Tumor	CESC	2.74834	low
TCGA-EK-A2PG-01	46	0	3.78753	3.50583	0.90106	1.07116	3.9443	2.10753	Tumor	CESC	3.68102	high
TCGA-EK-A2RM-01	50	0	4.18973	4.04005	2.3218	2.28393	4.30023	3.90524	Tumor	CESC	3.38409	high
TCGA-VS-A9UJ-01	52	1	4.33632	3.7918	2.1652	2.24982	4.54026	2.65936	Tumor	CESC	3.04647	high
TCGA-EK-A2RJ-01	53	0	4.49312	3.86494	2.05186	1.02027	4.23408	1.6066	Tumor	CESC	2.77272	low
TCGA-EK-A2RE-01	57	0	3.4873	3.34662	0.892851	0.347927	4.49786	1.8176	Tumor	CESC	3.14264	high
TCGA-EK-A2RN-01	71	0	4.17339	4.48988	0.669375	0.39213	2.64109	2.04414	Tumor	CESC	4.76553	high
TCGA-C5-A1MK-01	74	1	4.29145	3.70597	1.34382	1.32147	4.271	2.04467	Tumor	CESC	3.34139	high
TCGA-C5-A7X8-01	83	0	4.53215	3.34978	2.92213	2.72238	4.8717	2.70508	Tumor	CESC	2.45978	low
TCGA-PN-A8MA-01	90	0	4.64232	4.86517	1.62555	0.858068	3.76938	2.26074	Tumor	CESC	3.70316	high
TCGA-JW-A5VH-01	100	1	3.78971	3.3236	2.1754	1.13791	3.92137	3.56022	Tumor	CESC	3.02157	high
TCGA-VS-A9UV-01	104	1	4.12893	3.73173	1.1863	0.654088	4.11571	2.34104	Tumor	CESC	3.42089	high
TCGA-C5-A1MP-01	109	0	3.7846	3.79281	1.52898	1.22095	4.13211	2.3599	Tumor	CESC	3.32222	high
TCGA-ZX-AA5X-01	119	0	4.29652	3.37712	1.86752	2.60036	4.27435	2.04247	Tumor	CESC	3.16636	high
TCGA-EK-A2RC-01	129	0	4.32573	3.57647	1.34925	1.63281	4.60728	2.45124	Tumor	CESC	3.32901	high
TCGA-VS-A9V4-01	132	1	2.2247	3.46859	2.51109	1.17769	3.31581	1.48005	Tumor	CESC	2.64079	low
TCGA-VS-A94Y-01	144	1	4.99999	3.68454	2.73894	1.0182	4.09379	3.24189	Tumor	CESC	2.65802	low
TCGA-C5-A902-01	149	0	5.03474	4.13322	2.52888	1.48946	3.62726	3.04573	Tumor	CESC	3.16142	high
TCGA-VS-A9V1-01	157	1	3.85281	3.5936	2.43291	1.69998	3.56368	2.60395	Tumor	CESC	3.00355	high
TCGA-C5-A1BN-01	166	1	3.92549	3.21974	1.36855	1.07193	4.07886	3.8476	Tumor	CESC	3.56135	high
TCGA-EK-A2IP-01	202	0	3.62583	3.53899	1.41978	1.05726	3.88571	2.78129	Tumor	CESC	3.46018	high
TCGA-EA-A50E-01	227	1	4.59406	3.3784	1.45171	1.14532	4.2275	2.40882	Tumor	CESC	3.20781	high
TCGA-EX-A1H6-01	241	0	3.66022	3.34283	2.38058	3.53761	3.10803	2.90954	Tumor	CESC	3.66437	high
TCGA-DS-A7WI-01	252	1	4.70868	4.20522	2.02471	1.3173	4.17045	3.52429	Tumor	CESC	3.39531	high
TCGA-JW-A852-01	252	1	3.74913	3.44032	2.87207	1.99004	5.8189	2.99429	Tumor	CESC	2.15028	low
TCGA-EX-A69M-01	253	1	4.61389	3.29827	2.03465	2.3519	3.39096	2.13745	Tumor	CESC	3.32556	high
TCGA-C5-A8XI-01	254	0	4.96757	4.04664	2.97449	1.85993	4.97342	2.53304	Tumor	CESC	2.40283	low
TCGA-MA-AA42-01	259	0	4.68322	2.87149	3.08638	2.8322	4.37952	1.9515	Tumor	CESC	2.29345	low
TCGA-DS-A1O9-01	266	1	4.54807	2.94387	1.61874	1.42016	4.47449	2.04574	Tumor	CESC	2.85512	low
TCGA-Q1-A6DT-01	275	1	3.51305	3.17527	1.70438	1.5052	4.70692	2.03511	Tumor	CESC	2.78802	low
TCGA-MA-AA41-01	279	0	4.31929	3.30966	1.56078	2.545	4.00499	2.10433	Tumor	CESC	3.47456	high
TCGA-Q1-A73Q-01	284	0	5.23827	3.14803	1.35997	1.22668	3.49602	2.33746	Tumor	CESC	3.50598	high
TCGA-C5-A7X3-01	284	1	5.42395	3.637	1.69102	2.30796	4.1667	2.7444	Tumor	CESC	3.54421	high
TCGA-HM-A6W2-06	287	0	4.61037	3.08195	2.15643	2.36357	4.66062	1.08834	Tumor	CESC	2.53809	low
TCGA-HM-A6W2-01	287	0	4.25582	4.00425	2.48471	3.69245	4.81462	2.61377	Tumor	CESC	3.12781	high
TCGA-VS-A8EB-01	305	1	4.66675	4.52906	2.27605	0.699635	3.68149	2.42317	Tumor	CESC	3.12093	high
TCGA-FU-A5XV-01	321	0	3.05639	4.07324	1.58706	0.332282	4.04904	2.49408	Tumor	CESC	3.19933	high
TCGA-LP-A4AU-01	343	0	4.23146	4.25896	0.969339	0.832103	4.65229	2.4523	Tumor	CESC	3.64253	high
TCGA-MA-AA43-01	346	0	4.04835	3.3939	1.55429	1.738	5.19662	2.77254	Tumor	CESC	2.98935	high
TCGA-C5-A0TN-01	348	1	4.22421	3.17637	1.84905	0.903035	5.04858	3.98536	Tumor	CESC	2.83536	low
TCGA-VS-A8QC-01	350	1	4.3748	3.76549	0.970339	1.23435	4.72053	2.99138	Tumor	CESC	3.66719	high
TCGA-UC-A7PD-01	355	1	4.21392	3.73436	1.57377	0.68071	5.34602	3.15083	Tumor	CESC	2.87151	high
TCGA-EA-A44S-01	369	0	4.5936	3.57181	1.53778	1.40399	3.79724	1.43765	Tumor	CESC	3.23265	high
TCGA-UC-A7PG-06	370	1	4.7081	5.02578	1.38271	1.13088	4.1656	2.40256	Tumor	CESC	3.91232	high
TCGA-UC-A7PG-01	370	1	3.92858	4.62303	0.70045	0.914405	4.39546	1.85362	Tumor	CESC	3.99849	high
TCGA-FU-A23K-01	372	0	5.00665	3.16054	1.98211	2.21116	5.15201	2.77857	Tumor	CESC	2.78525	low
TCGA-DS-A1OC-01	376	0	5.08717	3.53937	2.2037	0.885304	4.42621	3.6372	Tumor	CESC	2.8811	high
TCGA-LP-A4AX-01	380	0	4.96275	3.21718	2.35096	1.39861	3.75728	2.83337	Tumor	CESC	2.87252	high
TCGA-EK-A2GZ-01	383	0	4.4497	2.94902	1.59811	1.66897	3.97179	4.09182	Tumor	CESC	3.55724	high
TCGA-EA-A3QD-01	397	0	4.83393	3.46947	2.23352	1.58874	3.87007	2.17423	Tumor	CESC	2.89934	high
TCGA-LP-A7HU-01	406	0	6.56745	4.20118	2.67477	2.2628	4.97073	2.31118	Tumor	CESC	2.68633	low
TCGA-EA-A78R-01	410	0	4.54712	3.12467	1.68291	1.08597	4.56322	3.44998	Tumor	CESC	3.03999	high
TCGA-C5-A7X5-01	414	1	4.31885	2.46415	1.80418	1.27284	3.92585	2.75173	Tumor	CESC	2.87441	high
TCGA-FU-A40J-01	426	0	3.46505	3.80846	2.41206	1.31736	4.09479	4.05247	Tumor	CESC	3.09205	high
TCGA-Q1-A73O-01	428	0	3.8735	4.054	1.58789	1.22355	4.53654	1.84013	Tumor	CESC	3.10701	high
TCGA-VS-A9UL-01	442	1	4.75874	3.61019	2.51076	1.52361	3.87155	1.97072	Tumor	CESC	2.71478	low
TCGA-VS-A9UU-01	442	0	3.68364	4.56612	1.144	2.13353	4.30585	2.74018	Tumor	CESC	4.2333	high
TCGA-RA-A741-01	444	0	4.75481	3.74807	2.51814	3.08005	4.11528	2.78984	Tumor	CESC	3.18052	high
TCGA-EX-A449-01	447	0	5.10866	3.2806	4.82134	1.64864	4.38128	2.93961	Tumor	CESC	1.5953	low
TCGA-C5-A907-01	448	0	4.41673	4.64492	1.95385	0.866854	3.78078	3.27208	Tumor	CESC	3.58914	high
TCGA-EA-A556-01	453	0	4.81347	3.44335	2.65699	3.43364	3.38593	3.1348	Tumor	CESC	3.42407	high
TCGA-HM-A4S6-01	454	0	4.44882	3.6653	2.76571	0.822768	3.48426	2.91465	Tumor	CESC	2.72093	low
TCGA-EX-A3L1-01	463	0	3.67851	3.10161	1.92364	0.990022	5.53789	2.54958	Tumor	CESC	2.37774	low
TCGA-VS-AA62-01	469	1	4.33647	3.2176	1.71285	0.882194	4.03744	1.71849	Tumor	CESC	2.84265	low
TCGA-C5-A7CL-01	471	1	4.05036	3.23612	2.15239	0.944546	4.31375	2.84862	Tumor	CESC	2.70334	low
TCGA-EX-A8YF-01	473	0	4.40923	3.27327	2.06707	1.54318	3.48291	3.02936	Tumor	CESC	3.244	high
TCGA-Q1-A5R1-01	474	0	4.08476	3.33415	3.36416	3.03286	3.96649	2.96339	Tumor	CESC	2.57422	low
TCGA-JW-A5VL-01	474	0	4.51483	4.88966	2.58932	0.520223	5.19992	2.17606	Tumor	CESC	2.44852	low
TCGA-VS-A953-01	477	1	3.95495	3.04484	1.08786	1.18214	4.86348	1.56265	Tumor	CESC	2.9345	high
TCGA-VS-A9UT-01	482	0	6.98237	3.75609	2.44064	3.17115	3.62893	2.58735	Tumor	CESC	3.46633	high
TCGA-Q1-A73P-01	483	0	3.54653	2.69399	3.01687	1.25149	3.47555	2.71093	Tumor	CESC	2.35064	low
TCGA-Q1-A5R3-01	485	0	4.65401	4.04706	3.23889	2.43967	5.45337	2.97667	Tumor	CESC	2.2997	low
TCGA-FU-A3EO-01	490	0	3.34791	2.56558	3.36357	1.7946	3.86642	3.56187	Tumor	CESC	2.25826	low
TCGA-Q1-A6DV-01	491	0	4.39248	3.62163	2.56006	1.73964	3.78722	2.80339	Tumor	CESC	2.91089	high
TCGA-FU-A3WB-01	491	0	4.55813	3.95775	2.12102	1.73152	3.90717	2.37187	Tumor	CESC	3.1882	high
TCGA-DS-A7WF-01	492	1	4.0788	3.91549	3.5518	0.770037	5.20255	2.77077	Tumor	CESC	1.88289	low
TCGA-VS-A9V5-01	494	1	3.55046	3.07606	3.2525	2.31607	3.35338	2.92684	Tumor	CESC	2.59612	low
TCGA-Q1-A5R2-01	499	0	4.50698	3.19233	1.8892	1.19633	4.54856	2.98667	Tumor	CESC	2.86421	high
TCGA-VS-A94X-01	506	1	4.93713	4.03166	1.93151	0.74204	3.34317	3.189	Tumor	CESC	3.51807	high
TCGA-DS-A5RQ-01	512	0	3.80474	3.15718	1.93146	0.642735	3.22876	1.13905	Tumor	CESC	2.78632	low
TCGA-C5-A901-01	518	0	3.0569	4.30131	0.977854	0.58239	5.01702	1.70332	Tumor	CESC	3.23481	high
TCGA-C5-A7UC-01	523	1	3.37626	3.51357	1.033	1.48283	5.1572	1.64277	Tumor	CESC	3.08988	high
TCGA-MY-A913-01	524	0	4.71051	2.96943	2.26167	0.730266	4.10343	2.81498	Tumor	CESC	2.59325	low
TCGA-DS-A7WH-01	533	0	3.47145	4.03456	2.28883	1.31317	4.0559	2.50555	Tumor	CESC	2.94888	high
TCGA-2W-A8YY-01	533	0	4.69472	3.83283	2.28628	2.00171	4.85502	2.27239	Tumor	CESC	2.75091	low
TCGA-Q1-A6DW-01	534	0	3.81279	3.17644	1.53078	2.40343	3.84264	0.632098	Tumor	CESC	3.13966	high
TCGA-VS-A9V3-01	540	0	4.21805	4.07574	1.95623	0.821742	3.42254	3.00717	Tumor	CESC	3.44279	high
TCGA-GH-A9DA-01	540	0	3.59944	3.30257	1.8411	0.770953	5.41581	2.00695	Tumor	CESC	2.3794	low
TCGA-MA-AA3Y-01	542	0	4.64041	3.62064	1.41398	0.629314	4.91152	2.1996	Tumor	CESC	2.90213	high
TCGA-4J-AA1J-01	542	0	3.43622	3.82703	1.31353	1.693	4.40187	2.52808	Tumor	CESC	3.54277	high
TCGA-C5-A3HF-01	543	1	3.98884	3.55525	3.02523	1.87814	4.07052	3.65258	Tumor	CESC	2.68797	low
TCGA-C5-A3HE-01	548	0	5.59734	3.79925	1.61958	1.01353	3.3464	3.34818	Tumor	CESC	3.81247	high
TCGA-JW-AAVH-01	552	0	4.14503	3.98016	2.0493	0.729874	3.95676	2.55996	Tumor	CESC	3.01759	high
TCGA-VS-A9UY-01	555	1	3.94482	3.19242	1.40783	0.513538	4.32681	2.4137	Tumor	CESC	2.97591	high
TCGA-VS-A9V2-01	555	0	3.79012	3.7694	1.40974	2.10769	4.03382	3.42638	Tumor	CESC	3.95743	high
TCGA-Q1-A73R-01	567	0	3.82492	3.62098	2.80526	2.15728	4.9501	2.33593	Tumor	CESC	2.39267	low
TCGA-C5-A1BF-01	570	1	4.73309	3.52869	1.43527	2.03284	3.92893	3.52573	Tumor	CESC	3.91408	high
TCGA-VS-A9V0-01	573	0	4.57924	2.59275	2.55465	2.65027	3.39869	4.55405	Tumor	CESC	3.29953	high
TCGA-FU-A2QG-01	579	0	3.73871	4.22383	0.843374	0.503058	4.11744	3.32805	Tumor	CESC	4.09567	high
TCGA-ZJ-A8QR-01	582	1	4.14439	3.38231	2.47917	0.767373	4.03853	1.93021	Tumor	CESC	2.45002	low
TCGA-EK-A2PI-01	586	0	3.39988	3.32576	2.03187	3.10024	3.30919	2.61721	Tumor	CESC	3.65194	high
TCGA-MA-AA3Z-01	595	0	4.19779	3.20944	2.31043	1.93255	4.09089	2.43756	Tumor	CESC	2.80811	low
TCGA-R2-A69V-01	596	0	5.34045	3.59198	2.09749	1.36351	4.00096	3.42453	Tumor	CESC	3.19726	high
TCGA-EX-A69L-01	602	0	4.23938	3.68916	1.96067	1.72212	3.2874	1.90575	Tumor	CESC	3.33881	high
TCGA-C5-A1BQ-01	604	1	4.35569	3.32611	1.79859	0.879307	4.10105	2.52816	Tumor	CESC	2.95587	high
TCGA-MU-A8JM-01	607	0	4.49341	3.46081	1.90648	0.54147	5.01782	1.07523	Tumor	CESC	2.32437	low
TCGA-VS-A8EJ-01	607	1	4.37945	3.92982	2.71083	3.51704	4.3716	2.95558	Tumor	CESC	3.14276	high
TCGA-MA-AA3X-01	617	0	4.91684	3.76955	1.58424	0.66978	4.46709	1.63104	Tumor	CESC	2.89683	high
TCGA-C5-A7CM-01	619	0	3.94597	2.71592	2.33842	1.10107	4.05252	2.44559	Tumor	CESC	2.49128	low
TCGA-EX-A1H5-01	619	0	5.26095	3.97326	2.52997	0.565326	4.25733	2.81031	Tumor	CESC	2.64811	low
TCGA-C5-A3HL-01	621	0	3.88723	3.42872	1.94006	1.40141	4.47572	1.6206	Tumor	CESC	2.70423	low
TCGA-JW-A5VK-01	623	0	3.90453	2.57426	1.74716	0.704762	4.59036	2.45035	Tumor	CESC	2.54599	low
TCGA-HM-A3JK-01	632	0	4.31866	4.11449	1.89547	1.78319	5.11926	2.78651	Tumor	CESC	3.04102	high
TCGA-C5-A8YT-01	633	1	3.7265	3.14259	2.10101	3.37248	4.41938	2.60554	Tumor	CESC	3.16133	high
TCGA-MY-A5BF-01	634	0	4.12964	3.85218	2.27966	0.423382	4.37458	2.48247	Tumor	CESC	2.61479	low
TCGA-JX-A5QV-01	636	0	3.95993	3.77862	2.4673	2.06333	4.04319	2.38351	Tumor	CESC	2.91248	high
TCGA-C5-A1ML-01	636	1	3.66892	2.64264	2.16229	2.54783	3.88647	3.48502	Tumor	CESC	3.13345	high
TCGA-C5-A8ZZ-01	636	0	5.96182	3.45936	1.5586	1.56808	4.15714	1.17484	Tumor	CESC	3.06245	high
TCGA-FU-A3NI-01	638	1	4.17948	3.17119	2.33173	2.04194	3.64614	3.04609	Tumor	CESC	3.08151	high
TCGA-JX-A3PZ-01	642	1	4.06599	3.32258	1.61667	0.830587	4.72833	2.81257	Tumor	CESC	2.89317	high
TCGA-JW-A5VJ-01	652	0	4.06287	3.1336	1.09347	2.41337	3.77299	2.15945	Tumor	CESC	3.85552	high
TCGA-HM-A3JJ-01	659	1	3.87582	3.52605	2.43949	1.24951	4.563	1.81912	Tumor	CESC	2.42437	low
TCGA-MA-AA3W-01	685	0	5.90486	3.53114	2.5573	0.789827	4.58799	2.56971	Tumor	CESC	2.42815	low
TCGA-Q1-A73S-01	688	0	5.13042	3.89216	2.24397	2.36465	3.96175	2.85767	Tumor	CESC	3.33346	high
TCGA-DS-A3LQ-01	699	0	4.72802	3.2537	1.66874	2.07224	3.47166	2.03806	Tumor	CESC	3.45986	high
TCGA-C5-A8YQ-01	715	1	5.06095	3.05554	1.69801	4.23841	3.34356	2.07427	Tumor	CESC	4.05477	high
TCGA-BI-A20A-01	720	0	4.18771	3.72351	2.64983	2.15594	3.69841	3.21643	Tumor	CESC	3.08948	high
TCGA-FU-A23L-01	725	0	4.3066	4.28315	2.6942	1.59653	3.87379	3.2677	Tumor	CESC	3.06083	high
TCGA-VS-A8EI-01	729	0	5.07511	3.76776	2.62202	2.08749	3.71597	3.39652	Tumor	CESC	3.15909	high
TCGA-EA-A6QX-01	730	0	4.63568	3.87275	2.37106	1.70421	3.48863	4.35368	Tumor	CESC	3.58028	high
TCGA-VS-A9UD-01	739	0	5.97534	3.65037	3.16154	2.13612	4.3891	3.96489	Tumor	CESC	2.68183	low
TCGA-JW-A5VI-01	747	0	3.70625	2.80624	1.43734	1.16009	5.29872	2.25107	Tumor	CESC	2.62252	low
TCGA-EA-A411-01	747	0	5.1506	4.12634	2.66585	1.43415	4.33505	2.63518	Tumor	CESC	2.73197	low
TCGA-EA-A4BA-01	755	0	4.31352	3.89692	1.88429	2.90473	4.29926	4.33234	Tumor	CESC	3.96718	high
TCGA-EA-A3QE-01	761	0	4.73451	3.89044	1.76672	1.17553	3.71804	2.26007	Tumor	CESC	3.33513	high
TCGA-HG-A2PA-01	773	1	3.92121	3.30194	2.24452	1.79137	4.2696	2.85614	Tumor	CESC	2.86013	high
TCGA-EA-A5O9-01	788	0	4.84863	3.41021	1.97129	0.545916	4.16558	2.07563	Tumor	CESC	2.70394	low
TCGA-EA-A43B-01	791	0	4.79075	3.64991	2.0693	2.37387	4.89987	2.85273	Tumor	CESC	3.0138	high
TCGA-WL-A834-01	791	0	4.4465	3.78608	0.993754	0.524271	5.1951	3.87348	Tumor	CESC	3.47304	high
TCGA-VS-A9UR-01	793	0	4.67096	3.4751	1.97611	3.14811	4.29397	2.49779	Tumor	CESC	3.35996	high
TCGA-FU-A3TQ-01	795	0	4.7269	4.1788	1.88418	0.519947	4.23997	1.72778	Tumor	CESC	2.89049	high
TCGA-EK-A2H1-01	799	0	4.57612	2.78434	2.2041	0.897067	5.03894	2.44539	Tumor	CESC	2.27468	low
TCGA-EA-A410-01	803	0	4.54628	3.85001	1.49324	1.22151	4.7887	1.67308	Tumor	CESC	2.99397	high
TCGA-EA-A5FO-01	815	0	3.99675	2.88585	1.5123	0.734921	3.9194	2.90205	Tumor	CESC	3.10467	high
TCGA-VS-A9UC-01	825	0	4.38908	3.3645	1.35971	0.940016	3.98226	1.93603	Tumor	CESC	3.20517	high
TCGA-EA-A5ZF-01	828	0	4.74764	3.99025	3.277	1.00976	3.81868	2.92485	Tumor	CESC	2.45935	low
TCGA-VS-A9UM-01	829	1	4.14739	3.5785	1.15262	1.23994	4.0978	1.03235	Tumor	CESC	3.25686	high
TCGA-EA-A5ZE-01	829	0	3.97557	3.47554	2.14933	1.02924	3.86652	3.68149	Tumor	CESC	3.11279	high
TCGA-VS-A8EK-01	829	1	4.21244	3.76925	1.90005	2.07174	4.6122	2.86244	Tumor	CESC	3.19257	high
TCGA-EA-A5ZD-01	830	0	3.66907	3.88441	1.686	1.18588	4.03493	2.18911	Tumor	CESC	3.22901	high
TCGA-JW-A5VG-01	834	0	4.03451	3.36689	1.30064	0.746076	4.76544	2.4475	Tumor	CESC	3.00932	high
TCGA-C5-A8YR-01	837	1	4.82599	3.88692	1.60394	1.4635	4.5983	2.32352	Tumor	CESC	3.19865	high
TCGA-MU-A51Y-01	854	0	3.8923	3.65408	2.07602	1.08702	4.09825	1.92897	Tumor	CESC	2.80146	low
TCGA-DS-A1OB-01	861	1	4.20791	3.81269	1.65737	0.921438	4.2564	3.04874	Tumor	CESC	3.27304	high
TCGA-FU-A3YQ-01	861	0	3.93593	3.33772	1.41344	1.1669	3.8219	1.61194	Tumor	CESC	3.19432	high
TCGA-JW-A69B-01	863	0	5.45662	2.84755	3.12683	1.65019	3.17225	3.32204	Tumor	CESC	2.63416	low
TCGA-DS-A1OA-01	879	1	3.80471	3.51421	1.34262	1.12275	4.41024	2.61895	Tumor	CESC	3.28383	high
TCGA-XS-A8TJ-01	890	0	3.88895	4.09507	1.85869	0.84641	3.84739	2.5739	Tumor	CESC	3.25441	high
TCGA-IR-A3LK-01	908	1	4.90165	3.79308	1.65278	0.814256	3.31827	1.89713	Tumor	CESC	3.37412	high
TCGA-VS-A9UB-01	911	0	4.99014	2.91702	1.96333	1.32609	4.31366	2.47077	Tumor	CESC	2.75488	low
TCGA-C5-A1M8-01	919	0	4.7402	4.33734	1.69171	1.01387	4.75385	2.36565	Tumor	CESC	3.12898	high
TCGA-EA-A3HR-01	940	0	2.9691	2.63826	1.65287	0.86737	3.76024	1.48476	Tumor	CESC	2.72331	low
TCGA-VS-A8QM-01	951	1	3.98393	3.66092	1.97109	2.09779	4.26848	1.35178	Tumor	CESC	2.92604	high
TCGA-FU-A3HY-01	954	0	3.75111	3.48712	1.51956	1.20319	4.07168	3.10932	Tumor	CESC	3.40615	high
TCGA-EA-A3HT-01	954	0	3.81052	3.36073	1.97363	0.819701	3.99721	1.43622	Tumor	CESC	2.6628	low
TCGA-C5-A1M6-01	955	1	4.33684	3.86973	3.01515	2.43795	4.18779	3.48563	Tumor	CESC	2.84405	low
TCGA-EA-A3HS-01	959	0	4.12495	3.76215	1.4627	1.34537	3.79309	2.54934	Tumor	CESC	3.58618	high
TCGA-EA-A439-01	965	0	4.8091	3.23978	2.47191	1.96167	3.76666	2.59879	Tumor	CESC	2.87499	high
TCGA-VS-A8Q8-01	978	1	4.06441	3.813	1.29216	0.56758	3.2378	2.19501	Tumor	CESC	3.67854	high
TCGA-VS-A8EH-01	986	0	3.85172	3.27081	1.97253	1.70274	3.84895	2.77778	Tumor	CESC	3.14336	high
TCGA-C5-A2M2-01	1011	1	3.67952	3.576	2.53516	0.776943	4.00054	3.22381	Tumor	CESC	2.6982	low
TCGA-EA-A3HU-01	1013	0	5.09875	4.08861	2.0088	0.799944	4.45346	1.87703	Tumor	CESC	2.8095	low
TCGA-VS-A94Z-01	1015	0	4.33326	3.60234	1.56496	1.31906	4.30748	2.15485	Tumor	CESC	3.15619	high
TCGA-C5-A1MQ-01	1031	0	5.41895	3.60177	2.89165	1.96032	4.89888	3.92293	Tumor	CESC	2.61208	low
TCGA-MU-A5YI-01	1053	0	4.28296	3.28759	2.40816	1.72171	3.94947	1.35775	Tumor	CESC	2.5814	low
TCGA-C5-A1M9-01	1065	1	3.36825	2.8045	1.49547	0.516905	3.82863	2.22209	Tumor	CESC	2.9207	high
TCGA-MY-A5BE-01	1066	0	5.24463	3.69189	2.83231	1.79082	4.09459	2.13751	Tumor	CESC	2.57262	low
TCGA-FU-A57G-01	1078	0	3.40849	3.51337	2.14057	2.23542	4.24265	2.39424	Tumor	CESC	3.00165	high
TCGA-C5-A1MI-01	1083	1	5.42866	4.38322	2.72929	1.21243	4.0609	3.56326	Tumor	CESC	2.99848	high
TCGA-VS-A8QA-01	1099	0	4.18695	2.9432	2.51063	1.60819	3.81394	2.66203	Tumor	CESC	2.67104	low
TCGA-FU-A3HZ-01	1103	0	5.89363	3.36158	2.38732	1.19168	3.95978	3.87871	Tumor	CESC	3.00264	high
TCGA-IR-A3LL-01	1106	0	4.76565	4.70268	2.17922	1.15354	4.27759	2.2602	Tumor	CESC	3.10222	high
TCGA-C5-A1BI-01	1112	0	4.22128	3.60372	1.48018	1.0343	3.74123	1.76131	Tumor	CESC	3.27593	high
TCGA-DS-A0VK-01	1118	1	4.80554	3.36334	2.54277	2.72445	4.67969	1.34988	Tumor	CESC	2.50981	low
TCGA-EA-A3Y4-01	1122	0	4.67647	3.80385	1.69055	0.928212	3.41185	2.34623	Tumor	CESC	3.43784	high
TCGA-EA-A3HQ-01	1136	0	4.64524	3.37168	0.937939	0.424222	3.71017	1.43188	Tumor	CESC	3.38756	high
TCGA-C5-A2M1-01	1169	0	4.44988	3.26339	2.09877	1.51121	3.43315	1.74836	Tumor	CESC	2.9651	high
TCGA-C5-A1MH-01	1186	1	5.14201	4.06665	2.72897	1.12027	4.73099	2.91242	Tumor	CESC	2.53946	low
TCGA-EA-A1QS-01	1203	0	3.6913	3.33265	2.79713	2.03531	4.59639	1.52278	Tumor	CESC	2.27196	low
TCGA-VS-A8QH-01	1210	1	3.17081	2.83335	2.0524	1.09354	4.53634	1.43547	Tumor	CESC	2.35725	low
TCGA-VS-A950-01	1221	0	4.97323	3.77307	0.866223	0.548609	3.87371	2.33889	Tumor	CESC	3.78943	high
TCGA-EA-A1QT-01	1243	0	5.67376	4.23961	1.11775	0.569492	4.80985	3.85905	Tumor	CESC	3.757	high
TCGA-VS-A94W-01	1243	0	5.97314	3.79282	2.05886	1.7386	4.38006	0.956812	Tumor	CESC	2.76233	low
TCGA-C5-A1MN-01	1245	1	3.82865	2.79095	1.6647	0.556667	4.32856	2.69568	Tumor	CESC	2.74997	low
TCGA-EK-A2RA-01	1246	0	4.80622	3.9851	1.05767	0.809052	3.28618	1.99542	Tumor	CESC	3.96708	high
TCGA-VS-A9UQ-01	1263	0	3.93876	3.26873	3.30286	1.81587	4.06676	2.44683	Tumor	CESC	2.25066	low
TCGA-VS-A9U6-01	1320	0	4.08497	3.59104	1.71711	2.72188	2.33178	2.47791	Tumor	CESC	4.37735	high
TCGA-C5-A2LS-01	1345	0	4.24958	3.60767	2.73592	0.954674	3.60311	2.39836	Tumor	CESC	2.61543	low
TCGA-JX-A3Q8-01	1357	0	3.64347	3.22181	3.68925	0.703728	4.16142	3.55472	Tumor	CESC	2.00498	low
TCGA-DG-A2KL-01	1367	0	4.5127	3.83507	1.70881	0.943523	4.24546	1.09868	Tumor	CESC	2.8626	high
TCGA-VS-A9UI-01	1372	1	4.90382	4.58149	1.84301	0.72255	4.28332	2.46724	Tumor	CESC	3.23765	high
TCGA-VS-A8EG-01	1386	0	3.87242	3.8458	1.64068	0.70253	3.97507	2.45081	Tumor	CESC	3.21273	high
TCGA-C5-A8XH-01	1394	1	4.69444	3.65782	2.62386	0.68654	3.87305	3.36381	Tumor	CESC	2.737	low
TCGA-C5-A1M7-01	1409	0	4.38788	3.78445	1.10206	0.563745	4.59604	2.7365	Tumor	CESC	3.38251	high
TCGA-VS-A8EC-01	1415	0	5.16238	3.24108	2.2583	2.10884	3.70331	3.22019	Tumor	CESC	3.21098	high
TCGA-VS-A9UH-01	1427	0	5.13122	3.03257	1.98683	1.6056	5.11503	2.43462	Tumor	CESC	2.57398	low
TCGA-VS-A9UP-01	1444	0	5.60838	4.74489	2.54091	3.24205	3.61881	3.72361	Tumor	CESC	4.05122	high
TCGA-EK-A2RL-01	1453	1	4.21207	3.50066	2.86112	0.542837	4.50496	3.63876	Tumor	CESC	2.37743	low
TCGA-VS-A9UO-01	1456	0	4.44816	4.25367	2.9869	1.70774	3.94238	2.57185	Tumor	CESC	2.73341	low
TCGA-VS-A9U7-01	1472	0	5.14852	3.08822	2.46542	1.02029	4.19875	2.26357	Tumor	CESC	2.45428	low
TCGA-BI-A0VR-01	1505	0	5.1863	3.94282	2.06559	0.90749	4.17558	2.05541	Tumor	CESC	2.88238	high
TCGA-VS-A958-01	1525	0	5.86172	3.84039	1.39941	1.25727	3.81946	1.56757	Tumor	CESC	3.44564	high
TCGA-VS-A9U5-01	1535	0	3.84567	3.84067	2.56635	0.791337	4.19429	2.99451	Tumor	CESC	2.65927	low
TCGA-C5-A7XC-01	1551	0	4.34277	3.65762	1.84679	2.06875	3.68245	2.42741	Tumor	CESC	3.46533	high
TCGA-VS-A959-01	1561	0	5.16886	4.48469	2.44459	2.7062	4.15661	3.49033	Tumor	CESC	3.5559	high
TCGA-C5-A3HD-01	1582	0	3.80881	3.64968	1.78179	1.96679	2.82042	2.96439	Tumor	CESC	3.98604	high
TCGA-C5-A1MF-01	1617	0	4.87979	3.05976	2.54157	1.60186	3.52987	4.08928	Tumor	CESC	3.07068	high
TCGA-VS-A8Q9-01	1630	0	3.71204	3.78055	1.10657	1.87097	3.56476	2.6194	Tumor	CESC	4.16668	high
TCGA-MY-A5BD-01	1667	0	4.18542	2.59683	3.05454	2.38741	3.98573	2.56512	Tumor	CESC	2.35742	low
TCGA-VS-A957-01	1688	0	4.0584	3.9028	1.91866	0.455496	4.18658	2.96882	Tumor	CESC	3.01458	high
TCGA-DS-A0VL-01	1692	1	4.11892	4.21706	2.0201	0.551896	4.21167	2.05201	Tumor	CESC	2.88137	high
TCGA-VS-A954-01	1714	0	4.88504	3.99364	0.876199	1.69443	4.37763	2.71779	Tumor	CESC	4.08113	high
TCGA-BI-A0VS-01	1735	0	4.50951	3.06595	1.44148	1.23954	4.61818	1.58931	Tumor	CESC	2.82872	low
TCGA-C5-A1ME-01	1756	0	4.73368	3.15693	3.35213	1.80183	3.58959	3.20493	Tumor	CESC	2.46091	low
TCGA-VS-A952-01	1778	0	3.21625	3.55482	3.77419	0.940772	4.44717	4.01725	Tumor	CESC	2.0635	low
TCGA-DR-A0ZM-01	1791	0	5.19135	3.7385	1.97306	0.80121	3.57866	3.82124	Tumor	CESC	3.44867	high
TCGA-VS-A8QF-01	1800	0	4.48338	3.7571	1.26305	1.07359	4.35604	3.29216	Tumor	CESC	3.61625	high
TCGA-EK-A2H0-01	1847	0	4.04697	4.17137	1.6923	0.440195	3.61525	3.49633	Tumor	CESC	3.61218	high
TCGA-DG-A2KM-01	1946	0	4.76037	3.59725	2.34098	1.62629	3.67778	1.4317	Tumor	CESC	2.80079	low
TCGA-VS-A8EL-01	1992	0	4.38061	3.75839	1.43494	1.69698	5.88174	2.76645	Tumor	CESC	2.93929	high
TCGA-IR-A3LB-01	2032	1	4.04871	3.27041	2.41987	1.77856	3.7532	3.21647	Tumor	CESC	2.98608	high
TCGA-VS-A9UZ-01	2044	0	4.1808	3.38908	2.58018	3.30545	4.13132	2.3328	Tumor	CESC	2.96047	high
TCGA-C5-A1M5-01	2052	1	3.53345	3.81665	1.74277	0.687372	3.95199	1.59117	Tumor	CESC	2.95337	high
TCGA-ZJ-A8QQ-01	2056	0	3.94332	4.31687	1.85972	0.541753	4.33951	3.09899	Tumor	CESC	3.18101	high
TCGA-C5-A1BE-01	2094	1	4.24404	3.98901	1.6226	0.668073	4.93715	1.87483	Tumor	CESC	2.81196	low
TCGA-UC-A7PI-01	2114	0	3.56521	3.49493	2.74016	1.1653	4.09277	2.50007	Tumor	CESC	2.47949	low
TCGA-C5-A2LT-01	2226	0	4.21566	3.69589	2.1683	1.37866	5.28639	1.58991	Tumor	CESC	2.39932	low
TCGA-C5-A2LV-01	2234	0	3.48186	2.43573	2.06826	0.281181	4.63462	2.67335	Tumor	CESC	2.27589	low
TCGA-C5-A2LY-01	2383	0	4.9523	3.71373	1.97273	0.761144	4.1404	2.32713	Tumor	CESC	2.89796	high
TCGA-IR-A3LH-01	2394	0	5.54814	3.24015	2.73018	2.33879	4.97736	1.495	Tumor	CESC	2.26086	low
TCGA-IR-A3LI-01	2493	0	5.24673	3.60317	2.92581	1.63509	4.05911	3.7226	Tumor	CESC	2.75337	low
TCGA-DG-A2KK-01	2496	0	3.37716	3.68612	2.76489	3.12657	4.47157	2.30424	Tumor	CESC	2.75687	low
TCGA-C5-A1BM-01	2520	1	5.02893	3.32844	1.26911	0.69747	4.17744	2.71499	Tumor	CESC	3.30704	high
TCGA-C5-A2LX-01	2526	0	6.84981	3.55535	2.79286	2.16724	4.60759	1.07626	Tumor	CESC	2.33542	low
TCGA-DR-A0ZL-01	2669	0	4.45327	3.94673	1.38091	0.435242	5.11007	2.73644	Tumor	CESC	3.0153	high
TCGA-UC-A7PF-01	2859	1	4.37439	3.35847	1.87909	1.11806	4.66274	2.66886	Tumor	CESC	2.80259	low
TCGA-C5-A7UI-01	2888	1	5.2913	4.25644	1.27369	1.25634	5.30066	3.79338	Tumor	CESC	3.58936	high
TCGA-DG-A2KJ-01	2893	0	4.79215	3.04887	2.71818	1.22255	5.60318	3.33473	Tumor	CESC	2.12783	low
TCGA-IR-A3LF-01	2949	0	5.68651	3.30329	2.60138	1.71931	3.58152	3.29767	Tumor	CESC	2.97665	high
TCGA-C5-A8XK-01	3039	0	3.81655	3.61174	1.63968	1.07526	3.75989	2.66945	Tumor	CESC	3.35552	high
TCGA-C5-A2LZ-01	3046	1	4.14108	3.78404	1.16845	0.592945	3.60443	2.00881	Tumor	CESC	3.57299	high
TCGA-C5-A7CJ-01	3097	1	4.27725	3.35943	1.57065	1.49463	3.64423	1.184	Tumor	CESC	3.15521	high
TCGA-EK-A2IR-01	3442	0	6.42349	4.23077	2.95872	1.22222	3.61655	2.89825	Tumor	CESC	2.85038	low
TCGA-DS-A0VM-01	3589	0	4.41221	3.48859	2.18631	0.927859	3.90592	2.3919	Tumor	CESC	2.81059	low
TCGA-DS-A0VN-01	3609	0	4.73447	3.58561	1.53765	0.877627	4.21296	1.75171	Tumor	CESC	3.02548	high
TCGA-DS-A1OD-01	3874	0	6.64536	5.28443	2.78356	1.77727	4.09258	2.59429	Tumor	CESC	3.21126	high
TCGA-IR-A3LC-01	3935	0	3.61167	3.02501	1.59604	1.40436	4.51167	3.09503	Tumor	CESC	3.06566	high
TCGA-C5-A7UH-01	3988	0	4.69447	4.05673	0.679406	0.86536	4.8163	3.03895	Tumor	CESC	3.90043	high
TCGA-C5-A7CK-01	4086	1	4.91136	3.98592	1.64573	1.40913	4.23212	2.03417	Tumor	CESC	3.26972	high
TCGA-IR-A3LA-01	4172	0	3.22626	3.70521	1.54372	1.3523	3.20371	1.80493	Tumor	CESC	3.55039	high
TCGA-C5-A1BJ-01	4385	0	3.90261	3.57037	1.63291	1.41127	4.37964	1.82657	Tumor	CESC	3.01681	high
TCGA-C5-A8XJ-01	4467	0	4.45519	3.14266	2.02581	2.40254	3.98034	2.76129	Tumor	CESC	3.19402	high
TCGA-C5-A7CO-01	4482	0	7.65911	3.84264	1.56822	1.96048	3.48335	2.23116	Tumor	CESC	3.86375	high
TCGA-IR-A3L7-01	4483	0	4.70161	3.71798	2.67294	1.21536	3.56543	2.23502	Tumor	CESC	2.72972	low
TCGA-C5-A7CH-01	4694	0	3.35281	4.14983	1.49283	0.962969	5.0173	1.72139	Tumor	CESC	2.93313	high
TCGA-C5-A7UE-01	4738	0	3.93158	4.82635	1.28978	0.711949	5.47187	2.24007	Tumor	CESC	3.18793	high
TCGA-C5-A905-01	4879	0	3.47925	4.08833	1.10417	0.587909	3.60595	3.04311	Tumor	CESC	3.99011	high
TCGA-C5-A1BL-01	5271	0	4.56945	4.07248	1.47039	0.63306	3.96222	2.10088	Tumor	CESC	3.34433	high
TCGA-C5-A1BK-01	5385	0	4.5428	3.43667	1.80801	0.878476	5.00381	3.0461	Tumor	CESC	2.77947	low
TCGA-JX-A3Q0-01	6375	0	4.41548	3.95001	1.79486	0.50191	4.27181	2.77444	Tumor	CESC	3.0622	high
TCGA-C5-A7CG-01	6408	0	4.64832	3.78573	2.55877	1.2178	3.70909	2.83681	Tumor	CESC	2.88555	high
TCGA-W5-AA31-01	10	0	5.53981	3.81556	3.01811	1.8872	5.04133	2.14386	Tumor	CHOL	2.25814	low
TCGA-WD-A7RX-01	21	1	5.52291	2.97067	2.50065	2.21868	4.27146	2.81959	Tumor	CHOL	2.72023	low
TCGA-YR-A95A-01	26	1	5.02395	2.8159	2.57205	1.44128	5.1057	3.22428	Tumor	CHOL	2.29976	low
TCGA-W5-AA2Q-01	50	0	3.55385	3.66842	2.84431	2.95193	4.26516	2.21755	Tumor	CHOL	2.72162	low
TCGA-ZU-A8S4-01	98	1	4.05719	2.18657	2.095	2.02983	4.83612	2.70681	Tumor	CHOL	2.47583	low
TCGA-ZD-A8I3-01	169	1	3.55526	3.34993	2.95008	2.7309	5.31414	2.71649	Tumor	CHOL	2.30574	low
TCGA-W5-AA39-01	170	1	9.98526	1.73249	2.06226	1.32616	3.4154	3.57438	Tumor	CHOL	2.95199	high
TCGA-W5-AA2X-01	271	1	3.50003	3.24446	1.23936	1.78533	3.36228	2.80647	Tumor	CHOL	3.92976	high
TCGA-3X-AAV9-01	339	1	3.65009	3.05993	3.02298	2.73026	4.43464	2.08978	Tumor	CHOL	2.34296	low
TCGA-ZH-A8Y1-01	385	1	2.84562	3.908	2.94194	1.82273	4.80868	3.11414	Tumor	CHOL	2.48077	low
TCGA-3X-AAVB-01	402	0	3.95775	2.90363	2.60499	3.16805	4.55038	1.73492	Tumor	CHOL	2.52409	low
TCGA-4G-AAZT-01	420	0	4.35732	3.13876	3.02614	3.00435	5.63991	2.899	Tumor	CHOL	2.21757	low
TCGA-3X-AAVA-01	445	1	3.145	2.96809	1.96479	4.07764	4.6482	2.99516	Tumor	CHOL	3.35723	high
TCGA-ZH-A8Y6-01	519	0	3.4681	2.73684	2.44054	2.73307	4.66366	2.32473	Tumor	CHOL	2.54307	low
TCGA-W5-AA34-01	555	1	3.16086	3.68464	3.51773	2.85057	4.97935	2.58079	Tumor	CHOL	2.18633	low
TCGA-ZH-A8Y8-01	602	0	4.80792	2.98714	2.41919	1.49682	3.83271	2.48249	Tumor	CHOL	2.68954	low
TCGA-W5-AA2U-01	627	1	2.97213	2.70426	2.42044	3.35717	4.55134	2.42154	Tumor	CHOL	2.71371	low
TCGA-W5-AA2O-01	640	1	5.06302	2.62555	2.36371	2.25396	4.77799	2.93599	Tumor	CHOL	2.56248	low
TCGA-3X-AAVE-01	650	0	4.16627	2.97225	2.16689	2.5163	4.36933	2.3947	Tumor	CHOL	2.85074	low
TCGA-ZH-A8Y2-01	701	1	2.65665	2.95506	2.87319	2.23054	4.29156	3.00277	Tumor	CHOL	2.47333	low
TCGA-3X-AAVC-01	709	0	3.74839	2.547	3.52947	0.95334	4.06514	1.95521	Tumor	CHOL	1.79196	low
TCGA-ZH-A8Y4-01	741	1	4.28726	2.38024	2.2621	3.68741	4.65612	3.81204	Tumor	CHOL	3.04777	high
TCGA-W6-AA0S-01	808	0	3.14058	3.53696	2.37289	3.39671	4.77549	2.05506	Tumor	CHOL	2.86139	high
TCGA-W5-AA2W-01	924	1	4.317	3.64743	2.2899	3.5509	4.21075	3.32431	Tumor	CHOL	3.50472	high
TCGA-W5-AA2H-01	1077	0	4.16281	3.92228	2.78403	2.48952	4.15327	1.03324	Tumor	CHOL	2.57303	low
TCGA-W5-AA30-01	1153	0	4.11512	3.62522	2.60396	3.01484	4.93007	3.04179	Tumor	CHOL	2.81529	low
TCGA-4G-AAZO-01	1177	0	4.05456	2.46429	3.38004	2.24227	4.51817	0.698164	Tumor	CHOL	1.77014	low
TCGA-W5-AA2T-01	1220	1	3.9025	3.4129	3.42004	2.82722	4.85451	2.45072	Tumor	CHOL	2.19178	low
TCGA-ZH-A8Y5-01	1229	0	3.17189	3.50633	1.94228	3.23922	4.64701	2.56708	Tumor	CHOL	3.25825	high
TCGA-W5-AA36-01	1402	1	4.14042	2.6748	1.43414	3.03248	4.96045	3.26758	Tumor	CHOL	3.33948	high
TCGA-W5-AA33-01	1449	0	5.36951	3.69833	2.94643	1.39805	4.87806	2.86371	Tumor	CHOL	2.33155	low
TCGA-W5-AA38-01	1471	0	4.88219	2.53925	2.93822	1.82455	4.89456	3.10336	Tumor	CHOL	2.15384	low
TCGA-W5-AA2R-01	1542	0	3.07779	2.71293	2.26955	2.09863	4.15487	3.06556	Tumor	CHOL	2.79279	low
TCGA-W5-AA2Z-01	1614	0	2.94512	3.30115	3.54704	2.27294	4.37872	3.22824	Tumor	CHOL	2.2328	low
TCGA-W5-AA2I-01	1939	1	4.79448	3.5792	3.34517	0.81606	5.44749	2.69694	Tumor	CHOL	1.85431	low
TCGA-W5-AA2G-01	1976	0	6.45378	2.11881	2.10974	1.29306	3.98715	2.85308	Tumor	CHOL	2.63304	low
TCGA-AA-3492-01	1	1	2.93201	2.38003	3.60401	1.30457	3.63893	2.5487	Tumor	COAD	1.93471	low
TCGA-G4-6626-01	1	1	4.21489	3.71535	1.69904	0.890316	4.27156	2.61738	Tumor	COAD	3.10523	high
TCGA-AA-3525-01	1	0	3.72027	3.01308	3.58756	2.04351	3.81884	2.82073	Tumor	COAD	2.20538	low
TCGA-AY-6196-01	6	0	4.88544	3.16564	2.99365	2.24901	4.06103	1.01727	Tumor	COAD	2.2577	low
TCGA-AM-5820-01	14	0	3.86152	3.04214	2.656	0.751527	3.58795	3.15968	Tumor	COAD	2.5927	low
TCGA-F4-6854-01	16	0	3.53844	3.18492	2.26386	1.21266	4.13686	2.27481	Tumor	COAD	2.62131	low
TCGA-AA-A02O-01	28	0	4.46492	3.65901	3.75148	1.38766	5.15711	2.94209	Tumor	COAD	1.87416	low
TCGA-AM-5821-01	28	0	3.98036	3.01066	2.16037	0.967577	3.51505	1.67772	Tumor	COAD	2.68171	low
TCGA-AY-4071-01	29	1	3.41329	3.18675	2.8867	1.57949	4.21552	2.77862	Tumor	COAD	2.40411	low
TCGA-AA-A00R-01	30	0	4.32917	3.37397	2.08203	2.48407	4.54437	1.99536	Tumor	COAD	2.88852	high
TCGA-AA-3543-01	30	0	3.89765	3.37878	2.64055	1.61644	3.99706	2.74435	Tumor	COAD	2.67119	low
TCGA-AA-3818-01	30	1	4.1073	3.58662	2.82316	1.15089	3.74604	3.12527	Tumor	COAD	2.67883	low
TCGA-AA-3856-01	30	0	3.28715	3.50405	2.8043	0.952584	4.12759	2.81279	Tumor	COAD	2.44277	low
TCGA-AA-A01V-01	31	0	3.9273	3.85931	2.47209	0.832171	4.07618	3.14396	Tumor	COAD	2.7975	low
TCGA-AA-3514-01	31	0	3.48179	4.25814	4.43218	1.0209	5.05399	3.43964	Tumor	COAD	1.73543	low
TCGA-AA-3496-01	31	0	4.08291	3.24395	2.19919	1.33438	3.69353	2.29551	Tumor	COAD	2.86289	high
TCGA-AA-3494-01	31	0	3.02328	3.23516	3.18708	1.18826	4.01974	2.58032	Tumor	COAD	2.20949	low
TCGA-AA-3518-01	31	0	4.41673	3.27882	2.34022	1.75516	4	3.4628	Tumor	COAD	3.00612	high
TCGA-AA-A01Q-01	31	0	3.52993	3.62146	2.03737	0.593777	4.00474	2.65635	Tumor	COAD	2.87005	high
TCGA-AA-A01S-01	31	0	3.27734	3.6713	2.31802	0.383201	4.49242	3.0117	Tumor	COAD	2.57318	low
TCGA-AA-3821-01	31	0	3.16685	3.12099	3.08516	1.82201	3.7371	2.11515	Tumor	COAD	2.35223	low
TCGA-AZ-4323-01	43	1	5.14591	4.14913	1.99834	2.13295	4.10957	2.67782	Tumor	COAD	3.45153	high
TCGA-F4-6704-01	47	0	4.2646	3.03343	2.74796	1.59561	4.14262	1.92254	Tumor	COAD	2.34118	low
TCGA-5M-AAT4-01	49	1	3.80762	3.38003	1.94102	1.28107	3.89505	1.77965	Tumor	COAD	2.88391	high
TCGA-AZ-6608-01	59	1	4.23613	3.86524	1.78495	0.424832	3.80592	1.87387	Tumor	COAD	3.00467	high
TCGA-AA-3666-01	61	1	3.98522	2.79519	2.45533	1.46729	2.72044	3.00999	Tumor	COAD	3.06386	high
TCGA-AA-3952-01	61	1	3.55504	2.85882	2.66253	2.81444	3.41858	3.02136	Tumor	COAD	2.99969	high
TCGA-CK-6748-01	61	0	4.23689	3.65648	2.18956	1.22503	4.23775	1.44945	Tumor	COAD	2.63738	low
TCGA-AA-A02H-01	61	1	3.34019	4.049	2.07461	1.42262	4.20838	2.3058	Tumor	COAD	3.02367	high
TCGA-AA-3966-01	61	0	4.17546	3.08929	3.4574	1.39471	3.94554	2.7103	Tumor	COAD	2.13647	low
TCGA-AA-3930-01	61	1	3.7453	3.26707	2.52168	1.12829	3.88251	1.38408	Tumor	COAD	2.41346	low
TCGA-AA-A02E-01	90	1	4.03902	3.84833	2.0796	1.01071	4.29801	2.35484	Tumor	COAD	2.85802	high
TCGA-AZ-6607-01	97	1	3.93765	2.37338	2.68385	1.19415	4.46651	1.40259	Tumor	COAD	1.98908	low
TCGA-AA-A00N-01	122	1	4.05145	3.07687	2.40572	1.42741	4.77402	2.39942	Tumor	COAD	2.39552	low
TCGA-D5-6537-01	146	1	4.5306	3.71866	2.5619	0.804876	3.48992	2.6147	Tumor	COAD	2.80233	low
TCGA-4N-A93T-01	146	0	3.16068	3.75616	2.53022	1.72294	4.45899	2.02978	Tumor	COAD	2.5792	low
TCGA-AA-A02J-01	153	1	3.39557	3.82547	3.04713	0.439	4.49579	3.08723	Tumor	COAD	2.24721	low
TCGA-CM-5862-01	153	1	3.29385	2.1441	2.13747	0.911027	3.09921	3.29046	Tumor	COAD	2.84704	low
TCGA-AA-3696-01	153	1	3.66376	3.63862	2.7509	1.70559	4.86024	3.6973	Tumor	COAD	2.59112	low
TCGA-AA-3488-01	153	1	3.44023	3.48074	2.68722	1.01672	4.66071	3.32513	Tumor	COAD	2.44388	low
TCGA-AZ-4616-01	156	1	4.23007	3.61457	1.95455	0.925097	4.59411	1.38493	Tumor	COAD	2.57986	low
TCGA-AZ-6605-01	159	1	4.29923	2.80127	2.18681	1.77372	4.26249	1.28554	Tumor	COAD	2.47797	low
TCGA-AZ-4614-01	172	1	4.55143	3.2236	2.47965	1.04618	4.62997	3.43945	Tumor	COAD	2.54467	low
TCGA-AD-6899-01	176	1	4.04817	2.98397	2.35246	1.45211	4.06587	1.32003	Tumor	COAD	2.43354	low
TCGA-DM-A285-01	179	1	3.62179	3.01441	1.95741	1.28374	3.80479	1.4336	Tumor	COAD	2.72574	low
TCGA-AA-3681-01	182	0	3.28439	2.94752	2.44568	0.966898	3.95144	1.94021	Tumor	COAD	2.40316	low
TCGA-AA-3662-01	184	0	3.34069	2.65678	2.73873	1.57739	3.16662	3.11375	Tumor	COAD	2.71689	low
TCGA-F4-6570-01	188	1	4.75202	3.42762	2.26295	1.17567	4.61669	1.66414	Tumor	COAD	2.45565	low
TCGA-AZ-6599-01	206	1	3.59173	3.38117	3.56657	0.402583	4.15478	2.72919	Tumor	COAD	1.93881	low
TCGA-AA-3663-01	212	0	4.20263	3.01228	2.59883	0.994953	3.57343	4.29419	Tumor	COAD	2.88909	high
TCGA-AA-3511-01	212	0	3.47328	3.07586	1.91073	1.25202	3.80086	1.65602	Tumor	COAD	2.80515	low
TCGA-AA-3489-01	214	1	4.08597	3.31985	2.29468	1.91459	3.98012	1.18462	Tumor	COAD	2.65139	low
TCGA-DM-A1DA-01	228	1	3.79632	3.12452	1.87622	0.829583	3.4612	1.42407	Tumor	COAD	2.82692	low
TCGA-D5-6898-01	229	0	3.70046	2.973	2.14449	1.02839	3.94515	2.01359	Tumor	COAD	2.61131	low
TCGA-DM-A280-01	236	1	4.09363	2.81073	2.34943	0.61244	3.70934	2.18647	Tumor	COAD	2.4783	low
TCGA-AA-3989-01	242	1	3.52562	3.40223	2.4591	1.44249	4.42534	3.90683	Tumor	COAD	2.81772	low
TCGA-AA-3980-01	242	0	3.35404	2.79077	1.71639	0.966424	3.81114	2.3907	Tumor	COAD	2.91265	high
TCGA-CM-4750-01	244	0	3.70761	3.11505	2.70727	0.941674	4.67464	2.83888	Tumor	COAD	2.25256	low
TCGA-G4-6295-01	254	0	3.95088	3.45709	1.85224	0.892157	3.87457	1.84587	Tumor	COAD	2.90138	high
TCGA-A6-6141-01	255	0	3.99015	3.49115	3.25061	0.992738	4.17504	3.09789	Tumor	COAD	2.25802	low
TCGA-QG-A5Z1-01	256	1	2.81912	3.63242	2.21337	1.13715	3.89046	1.88019	Tumor	COAD	2.75808	low
TCGA-F4-6459-01	262	1	4.13373	3.79503	2.72995	2.16039	4.22468	3.5996	Tumor	COAD	2.94737	high
TCGA-D5-6926-01	275	0	4.15296	3.34758	2.55629	1.36348	4.34572	2.11664	Tumor	COAD	2.45233	low
TCGA-AA-3519-01	276	0	3.24981	2.85283	2.26501	0.984793	4.30352	2.83273	Tumor	COAD	2.52348	low
TCGA-D5-6927-01	287	0	4.24878	2.88618	2.34141	1.06047	4.0077	1.86344	Tumor	COAD	2.44973	low
TCGA-5M-AAT6-01	290	1	4.0896	2.97864	1.80749	1.72156	4.21024	2.10182	Tumor	COAD	2.90308	high
TCGA-A6-A5ZU-01	293	0	3.64813	2.60571	2.93091	1.16415	4.19311	1.52036	Tumor	COAD	2.00091	low
TCGA-NH-A6GA-01	302	1	3.73234	3.50457	2.38077	1.52632	3.76665	3.17891	Tumor	COAD	3.00983	high
TCGA-AA-3811-01	306	1	4.077	3.64806	2.52263	0.953131	4.68326	2.07101	Tumor	COAD	2.36672	low
TCGA-AA-3848-01	306	1	3.63368	4.33696	3.18368	1.01523	5.26934	3.2422	Tumor	COAD	2.22263	low
TCGA-CM-6679-01	306	0	3.79767	3.88805	2.35104	1.63488	4.38859	1.30712	Tumor	COAD	2.61039	low
TCGA-CA-6718-01	306	1	5.34105	3.06549	2.09525	0.914653	3.91438	1.68299	Tumor	COAD	2.62709	low
TCGA-D5-6922-01	308	0	3.43331	3.66126	2.22278	1.39033	3.9156	2.50312	Tumor	COAD	2.93943	high
TCGA-D5-7000-01	312	0	3.64005	2.91726	1.89766	1.20099	3.7188	1.41768	Tumor	COAD	2.74155	low
TCGA-AD-6964-01	331	1	4.69668	3.57586	2.68554	1.58779	4.26008	2.87942	Tumor	COAD	2.65184	low
TCGA-NH-A50U-01	334	1	3.35196	3.55081	3.03271	1.19874	4.14032	1.73916	Tumor	COAD	2.21137	low
TCGA-AA-A01D-01	334	1	3.83674	3.75292	2.44759	1.57945	4.26824	2.48898	Tumor	COAD	2.7535	low
TCGA-CM-6172-01	335	0	3.64716	3.12956	1.74164	1.54487	3.43883	2.82187	Tumor	COAD	3.38514	high
TCGA-CM-6678-01	335	0	4.20872	3.08723	2.65557	0.955541	3.54057	2.36306	Tumor	COAD	2.53024	low
TCGA-AA-3680-01	335	1	3.57222	3.3393	3.17956	1.1257	3.95278	2.90148	Tumor	COAD	2.30326	low
TCGA-CM-6676-01	337	0	4.16778	3.81701	2.81969	1.1472	4.38287	1.81347	Tumor	COAD	2.33438	low
TCGA-CM-6677-01	337	0	3.10268	3.43293	1.9138	1.25433	4.07932	2.07047	Tumor	COAD	2.88937	high
TCGA-F4-6461-01	338	1	3.49532	3.64434	2.59139	1.23892	3.97953	2.22712	Tumor	COAD	2.60497	low
TCGA-D5-6932-01	346	0	3.67573	3.55332	1.95728	0.959974	4.77766	1.50494	Tumor	COAD	2.52259	low
TCGA-D5-6928-01	354	0	4.61757	3.63328	2.86389	1.69263	3.86996	1.14457	Tumor	COAD	2.41027	low
TCGA-AZ-6606-01	357	1	3.88175	3.31452	1.87136	0.506259	4.04465	2.15293	Tumor	COAD	2.76168	low
TCGA-T9-A92H-01	362	0	3.4099	3.77828	2.36888	0.716193	4.4867	2.11593	Tumor	COAD	2.49109	low
TCGA-CM-6162-01	365	0	4.15348	2.93304	1.79886	1.379	4.13662	1.50752	Tumor	COAD	2.73474	low
TCGA-AA-A01G-01	365	0	4.62254	4.44722	2.29708	0.683042	4.09669	2.51832	Tumor	COAD	2.94505	high
TCGA-D5-6931-01	365	0	4.48441	3.46894	2.7113	0.930646	3.78677	2.80224	Tumor	COAD	2.60416	low
TCGA-CM-6680-01	366	0	3.4743	3.58105	2.81974	1.11299	4.2269	2.74289	Tumor	COAD	2.44785	low
TCGA-AZ-6600-01	368	1	3.78487	3.46367	2.12144	1.18277	4.28731	2.2705	Tumor	COAD	2.73615	low
TCGA-AD-5900-01	370	0	4.06725	3.18922	1.99103	1.25141	3.76586	2.11353	Tumor	COAD	2.90062	high
TCGA-CA-6716-01	371	0	4.50554	3.60066	2.64831	1.00895	4.22829	3.40245	Tumor	COAD	2.66185	low
TCGA-CA-5255-01	376	0	4.37839	3.23254	2.4286	0.866436	3.9204	2.24881	Tumor	COAD	2.54962	low
TCGA-D5-6920-01	377	0	3.87233	3.45027	3.0747	0.766143	4.21022	2.08894	Tumor	COAD	2.13677	low
TCGA-CA-5796-01	377	0	3.85533	2.64441	3.30223	0.508291	3.23467	2.06438	Tumor	COAD	2.04778	low
TCGA-D5-6923-01	378	0	3.65419	3.13101	2.21401	1.576	4.35305	2.24143	Tumor	COAD	2.63744	low
TCGA-CA-5256-01	379	0	3.23911	2.56915	2.40086	1.16751	3.36198	3.95903	Tumor	COAD	2.90405	high
TCGA-D5-6539-01	380	0	3.65769	2.90809	2.81989	0.761602	3.68681	1.60157	Tumor	COAD	2.19325	low
TCGA-CA-6715-01	383	0	3.41841	3.47368	2.55784	0.563659	3.9973	2.14038	Tumor	COAD	2.42605	low
TCGA-CA-5797-01	383	0	4.32909	3.02496	2.8726	0.770026	3.6286	3.50166	Tumor	COAD	2.52375	low
TCGA-DM-A1D8-01	383	1	3.70559	3.64708	2.14223	0.9935	4.01148	1.43075	Tumor	COAD	2.67284	low
TCGA-4T-AA8H-01	385	0	3.68189	3.45977	2.75393	0.653805	4.13095	2.35336	Tumor	COAD	2.33618	low
TCGA-CA-5254-01	386	0	4.17707	2.77458	2.95037	0.99281	3.82348	2.36204	Tumor	COAD	2.22185	low
TCGA-CA-6717-01	388	0	4.55982	2.87981	2.08101	1.09603	4.05846	1.43387	Tumor	COAD	2.5179	low
TCGA-NH-A6GC-01	389	0	3.56746	3.13512	2.75807	1.78351	4.34345	1.55981	Tumor	COAD	2.27141	low
TCGA-CM-6674-01	394	0	4.07374	3.04506	2.48555	0.963777	4.03242	1.10773	Tumor	COAD	2.26792	low
TCGA-AA-3939-01	395	0	3.14842	2.97388	2.7111	1.06515	3.62098	4.3898	Tumor	COAD	2.80136	low
TCGA-CM-6168-01	395	0	3.54218	2.84816	2.13048	1.34491	3.94841	1.96509	Tumor	COAD	2.63545	low
TCGA-AA-3542-01	395	0	3.3588	3.43239	3.41651	1.47769	3.54806	4.51323	Tumor	COAD	2.64551	low
[truncated: 8,073 more rows]

## Sheet: Table S4
Table S4. CRGPI and drug sensitivity in EC patients
Drug Name	IC 50 (median ± SD) in low CRGPI group	IC 50 (median ± SD) in high CRGPI group	P value for sensitivity	Correlation Coefficient	P value for correlation
MG-132	-0.036 ± 1.039	-0.441 ± 1.155	7.6757e-06	-0.208	3.13172e-06
VX-680	1.21 ± 0.872	1.014 ± 0.907	0.0045063	-0.149	0.000893269
Z-LLNle-CHO	0.551 ± 0.806	0.277 ± 0.793	1.41712e-06	-0.272	8.50043e-10
GNF-2	2.53 ± 0.304	2.396 ± 0.285	1.55567e-10	-0.315	8.19386e-13
WH-4-023	2.569 ± 0.949	2.181 ± 0.993	0.000128665	-0.173	0.000119377
BI-2536	-2.078 ± 0.645	-2.392 ± 0.572	8.02725e-13	-0.364	6.8111e-17
A-443654	-0.792 ± 0.477	-0.912 ± 0.548	0.00306107	-0.184	4.03833e-05
GW843682X	-2.747 ± 0.835	-3.059 ± 0.767	3.19244e-06	-0.249	2.18199e-08
MS-275	1.182 ± 1.136	0.915 ± 1.262	0.0017524	-0.166	0.000217767
TGX221	3.882 ± 0.221	3.966 ± 0.24	0.000660595	0.192	1.77824e-05
Bortezomib	-4.899 ± 1.916	-5.595 ± 2.026	0.000228329	-0.199	9.09085e-06
Roscovitine	3.758 ± 0.696	4.021 ± 0.792	0.000339186	0.201	6.67903e-06
Mitomycin C	-0.985 ± 1.065	-0.521 ± 1.096	2.44175e-06	0.255	9.46664e-09
CP466722	2.963 ± 1.07	2.656 ± 1.111	0.00136034	-0.153	0.000638506
JNK-9L	-0.238 ± 0.54	-0.433 ± 0.562	0.00035701	-0.15	0.000879554
FTI-277	2.06 ± 0.264	2.165 ± 0.305	0.000843397	0.176	8.7666e-05
BAY 61-3606	1.949 ± 0.897	2.169 ± 1.095	0.00396195	0.155	0.000570445
5-Fluorouracil	3.529 ± 1.099	3.861 ± 1.264	0.000144943	0.21	2.7706e-06
Bexarotene	3.403 ± 0.699	3.66 ± 0.598	5.28053e-07	0.275	5.53128e-10
Bleomycin	0.813 ± 3.087	1.458 ± 3.714	0.00170293	0.188	2.85595e-05
AUY922	-3.315 ± 0.683	-3.094 ± 0.804	0.00600988	0.192	1.79029e-05
TL-2-105	4.097 ± 0.404	3.904 ± 0.438	1.25651e-08	-0.298	1.40381e-11
AT-7519	1.165 ± 0.809	0.772 ± 1.051	8.69947e-05	-0.215	1.42673e-06
Genentech Cpd 10	2.451 ± 0.922	2.178 ± 1.119	0.00152391	-0.159	0.000385068
GSK1070916	1.985 ± 0.926	1.655 ± 1.139	0.00567943	-0.119	0.00834884
KIN001-102	2.69 ± 0.6	2.5 ± 0.685	0.00355713	-0.193	1.66384e-05
QL-XII-47	1.231 ± 1.58	0.788 ± 1.963	0.00549342	-0.148	0.00103074
AC220	2.259 ± 0.465	2.15 ± 0.454	0.00807247	-0.175	9.64824e-05
CP724714	4.528 ± 0.621	4.363 ± 0.738	0.000127787	-0.214	1.87926e-06
JW-7-24-1	1.739 ± 0.643	1.48 ± 0.766	5.88505e-06	-0.221	7.79147e-07
NPK76-II-72-1	2.954 ± 0.865	2.73 ± 1.146	0.000881939	-0.195	1.29787e-05
NG-25	3.038 ± 0.921	2.655 ± 1.049	1.68583e-08	-0.285	1.28847e-10
TL-1-85	3.659 ± 0.986	3.254 ± 0.99	3.23343e-05	-0.205	4.63698e-06
FR-180204	5.014 ± 0.292	4.903 ± 0.33	6.68892e-05	-0.194	1.42282e-05
NSC-207895	4.228 ± 0.913	3.916 ± 0.939	1.89282e-06	-0.274	6.74367e-10
CH5424802	3.846 ± 0.362	3.7 ± 0.409	5.1589e-06	-0.209	2.99091e-06
KIN001-266	3.348 ± 0.342	3.171 ± 0.317	2.97525e-09	-0.28	2.51785e-10
Masitinib	3.753 ± 0.495	3.509 ± 0.59	3.83324e-07	-0.24	7.3319e-08
BHG712	3.291 ± 0.634	3.078 ± 0.584	0.00049775	-0.153	0.00064045
OSI-027	1.279 ± 1.274	0.878 ± 1.372	0.001377	-0.135	0.00265999
TG101348	2.577 ± 0.776	2.35 ± 0.889	0.000972775	-0.137	0.00236912
Foretinib	0.346 ± 0.546	0.047 ± 0.55	5.93264e-08	-0.239	8.1848e-08
YM201636	2.351 ± 0.426	2.078 ± 0.474	8.63073e-09	-0.346	2.9613e-15
QL-X-138	2.116 ± 1.665	1.822 ± 1.721	0.00518906	-0.155	0.00062633
Gefitinib	1.404 ± 0.775	1.201 ± 0.832	0.00278094	-0.156	0.00058782
Navitoclax	1.819 ± 1.081	1.58 ± 1.277	0.00200698	-0.168	0.000210157
GW 441756	2.838 ± 0.873	2.734 ± 1.017	0.00175874	-0.167	0.000214216
CEP-701	-0.7 ± 1.051	-0.345 ± 1.171	0.00220107	0.199	8.65026e-06
17-AAG	-0.676 ± 1.298	-0.322 ± 1.461	8.66218e-05	0.207	3.85482e-06
GDC0449	4.499 ± 0.412	4.375 ± 0.425	0.000652156	-0.171	0.000132114
RO-3306	3.451 ± 0.307	3.34 ± 0.33	0.00035183	-0.162	0.000317845
PD-0332991	2.193 ± 1.626	2.574 ± 1.84	0.00643182	0.145	0.00147693
PD-0325901	-0.61 ± 1.69	-0.258 ± 1.757	0.00342038	0.16	0.000493738
CCT007093	3.972 ± 0.392	4.069 ± 0.433	0.00370525	0.174	0.00010117
Cetuximab	6.307 ± 0.767	6.078 ± 0.877	5.3923e-06	-0.228	3.5274e-07
CCT018159	2.9 ± 0.537	3.121 ± 0.659	9.95274e-05	0.224	5.41687e-07
AG-014699	3.413 ± 0.427	3.554 ± 0.498	0.000408418	0.221	7.60377e-07
Talazoparib	2.267 ± 0.097	2.238 ± 0.113	0.00398607	-0.153	0.000638895
SN-38	-4.447 ± 1.147	-4.146 ± 1.223	0.00193201	0.204	5.36038e-06
